# Supplementary material for: Transient Superdiffusion and Long-Range Correlations in the Motility Patterns of Trypanosomatid Flagellate Protozoa
Source: PLoS One. 2016 Mar 23;11(3):e0152092. doi: 10.1371/journal.pone.0152092 (PMC4805249; doi:10.1371/journal.pone.0152092)
Supplement: S1 Dataset — The xls file contains one sheet for each protozoan specie. In each sheet, the columns represent the trajectories and the lines represent the time (in 1/10 seconds scale). The cell value is the position {x, y} for a given trajectory and time. (XLS) [file pone.0152092.s001.xls]

## Sheet: Promastigote form of Leishmania Amazonensis
{0.00025838799442165684, 0.00010602412457362244}	{0.0002758985863624968, 0.00008948881745742908}	{0.00013354672529957166, 0.000021046704927400176}	{0.00017218992944849137, 0.00020563207893381803}	{0.000040358078340010256, 9.16507740096347*^-6}	{0.00011846219360576989, 0.0001548474667879688}	{0.00011455702926096474, 0.00014211811684747633}	{0.00026748891453354104, 0.00011037348367250596}	{0.00017785155365093014, 0.00018744830922106032}	{0.000057820172186517627, 0.00014128968309651125}	{0.00009361101676394776, 0.000055397705075067746}	{0.00024100485222252447, 0.00013477082729186662}	{0.00010456900584674839, 0.0001726183751205299}	{0.00002384331338168853, 0.00012736952501603882}	{0.00016402249601254042, 0.00012204308088861712}	{0.00012490012443823074, 0.00003523702087444194}	{0.0001245781376173969, 0.00015004574001640722}	{0.00015239246261657276, 0.00007968317991127176}	{0.00006714164862452055, 0.000041452833738676584}	{0.00002617584862114132, 0.000043961911624938374}	{0.00011008755584977791, 0.000057500994134304976}	{0.000037551484386312155, 0.00017904652303476188}	{0.0002098000739313542, 0.00005685514994527572}	{0.00007120559132617845, 0.000061283643720211}	{0.000027744607843307775, 0.0001426738115477894}	{0.0002215613970956683, 0.00003406290678150213}	{0.000029954003634363486, 0.00012168015782817315}	{0.0001734263677015146, 8.635555593118158*^-6}	{0.0002584621554010492, 0.000042182069802479806}	{0.00005197565829465417, 0.00006161068888816842}	{0.00003231720814738842, 0.00008728182782248426}	{0.0000578588140740107, 0.00014559844591974716}	{0.00014500585374304544, 0.00021110499749619032}	{0.000029019145720576537, 0.00002967412509323449}	{0.00008172578996278928, 0.00015519743697405138}	{0.000014324504897733748, 0.000025097365522992117}	{0.00027912537087000747, 0.00008020912667850744}	{0.000011212691580566105, 0.00013485121644038828}	{0.00010406965340167303, 0.000036427350760954504}	{0.00006224520396982387, 0.00018890399634601993}	{0.00017876000462171233, 0.00018121049052679354}	{0.00023751584846482657, 0.00018665540694577965}	{0.00003357891485449116, 0.00007729319719880712}	{0.00002220820056086327, 0.00006278993285348841}	{0.00003254568840865206, 0.0001176981547320753}	{0.00003497494062991275, 0.00017899426196553642}	{0.000036532913277122285, 0.00018102462460187175}	{0.00003105043999696613, 0.00011881615614632491}	{0.00012492512601645678, 0.00017172570514368534}	{0.000011634377773688197, 0.00015778231947400563}
{0.00025839453220512606, 0.00010538799514032095}	{0.00027567887939892614, 0.0000896538460343823}	{0.0001332406304629258, 0.00002089506522273143}	{0.0001717716401021577, 0.00020534808699921556}	{0.00004079569890942979, 9.345787716173342*^-6}	{0.00011392329823140572, 0.00015073216093535726}	{0.0001148066701639439, 0.00014199448322585063}	{0.0002673431618734172, 0.0001105728822533778}	{0.00017738732771543358, 0.000186640997022838}	{0.00005803774020525554, 0.00014127861990562542}	{0.00009449193304789849, 0.000055338292827659586}	{0.00024035824556052, 0.00013557341457214205}	{0.00010485502265516533, 0.00017209916743015288}	{0.000024243859426955097, 0.00012509475880912796}	{0.0001644499059402977, 0.00012182156945403892}	{0.00012538445579011, 0.000034367751004237325}	{0.00012508620575354536, 0.0001500268018034177}	{0.00015289344129180442, 0.00007974608627315356}	{0.00006759315574907065, 0.00004182914622815768}	{0.00002677988489061446, 0.00004364080509864062}	{0.00011021248742444868, 0.00005779890127192016}	{0.00003835350988630051, 0.00017923317588858231}	{0.00020939633509287504, 0.00005773132447280746}	{0.00007231454328483555, 0.00006245522277247073}	{0.000028215840210815568, 0.00014346936292323112}	{0.00022033876099145804, 0.00003362727602655945}	{0.000030735442692125074, 0.00012169353668560384}	{0.00017355887961689634, 8.597341149411242*^-6}	{0.00025866998841054097, 0.000042295854242931784}	{0.00005279540955368591, 0.00006244248843289127}	{0.00003299185055531889, 0.0000872378903363993}	{0.00005844059500220915, 0.00014453467148987408}	{0.0001452264115935359, 0.00021129196102641904}	{0.000029619434961251535, 0.0000293696571846493}	{0.00008271307845829727, 0.00015461900145357632}	{0.00001448092018136502, 0.000025492979233222794}	{0.0002789921483671102, 0.00008002756986933171}	{0.000011446426775834631, 0.0001348517921113633}	{0.00010491599358373064, 0.00003696834024480696}	{0.00006266989744434289, 0.0001884127100792665}	{0.0001780849537718389, 0.0001805094829652744}	{0.00023710338175282242, 0.00018588356953530333}	{0.00003420672579164843, 0.00007762542639230013}	{0.000022535577314289663, 0.00006327804427199984}	{0.00003305117010301505, 0.00011711854732984673}	{0.000035484764220420576, 0.00017850584806121386}	{0.00003704150684425751, 0.0001809691523466351}	{0.00003131830515143272, 0.0001186528756118371}	{0.0001245822266454613, 0.00017094466118220252}	{0.00001191991580363489, 0.00015742117647922428}
{0.00025838821597175477, 0.00010480587523852121}	{0.0002754750500369209, 0.00008985936240528283}	{0.0001328493884407281, 0.000020738534374662606}	{0.00017130265523033344, 0.0002050259485539911}	{0.0000412480226102521, 9.512345693062093*^-6}	{0.00011580064442997382, 0.0001492018134556592}	{0.00011492129326506331, 0.00014189571967029637}	{0.0002672438986252259, 0.0001108603961572568}	{0.0001769082855948216, 0.00018578063113188802}	{0.00005832492985019511, 0.00014132340398577132}	{0.00009538496990752788, 0.000055295466228674094}	{0.00023966981412198077, 0.0001363691395762054}	{0.0001051393582350636, 0.000171583725418923}	{0.000024548424483027093, 0.00012309295828894624}	{0.00016486557623504356, 0.00012163180860692935}	{0.00012585331509602852, 0.00003348543387546376}	{0.0001256293424063781, 0.0001500449379299418}	{0.00015343899434325643, 0.00007977224888385758}	{0.00006800107753075988, 0.0000421836710268324}	{0.00002742967634226225, 0.000043276273201125246}	{0.00011032085113418468, 0.00005810128826911682}	{0.000039201192745043606, 0.0001794819774778276}	{0.00020900884967999406, 0.00005863263242636617}	{0.00007346011163567799, 0.00006352533640895969}	{0.00002878462376826614, 0.00014422930513434404}	{0.000219121223089857, 0.00003307401993144137}	{0.00003139419724969478, 0.00012180260651555814}	{0.00017374202917498134, 8.499341380889765*^-6}	{0.0002583765658014045, 0.00004240032589538851}	{0.00005360011864794829, 0.00006319158496568123}	{0.00003355064352842057, 0.00008723142498933553}	{0.00005902346422858006, 0.00014345402908257492}	{0.00014542504173671, 0.00021151365016660207}	{0.000030197108991014455, 0.000029029012285409733}	{0.00008367363703831724, 0.00015413081725645963}	{0.000014705795324464106, 0.00002589272709805865}	{0.00027884887133440214, 0.00007985372396773146}	{0.000011610901088347388, 0.00013482787477997604}	{0.00010584366463733749, 0.000037544840488156325}	{0.00006306001643429218, 0.0001879079721804039}	{0.00017748024650711188, 0.0001798093081217852}	{0.00023664381324410024, 0.00018513858678733292}	{0.00003483340309686921, 0.00007794839795125422}	{0.0000229085672751616, 0.00006370336821880875}	{0.00003350712869589043, 0.00011660168665917822}	{0.00003594620225101274, 0.0001777062544827101}	{0.00003761499854298633, 0.00018090732255784635}	{0.00003159024242523725, 0.0001184789928592102}	{0.0001242176899828021, 0.00017016584157778934}	{0.000012084214565525727, 0.00015718108708179455}
{0.0002584186909438209, 0.00010422923040615297}	{0.0002752994494936324, 0.0000900829661249486}	{0.00013242278247535747, 0.000020608765131310072}	{0.00017085606161847382, 0.00020468187831536785}	{0.00004176257636675252, 9.664269151886731*^-6}	{0.00011795679682480601, 0.0001491818470057653}	{0.00011506511379389257, 0.0001418091730870785}	{0.0002670996609218044, 0.00011113323721689269}	{0.00017647040336465073, 0.00018493028637774818}	{0.00005870642682942909, 0.00014136454557743793}	{0.00009631401250639644, 0.00005525240240605692}	{0.0002390196376713283, 0.00013710035750356129}	{0.00010546411502817913, 0.00017093432957079784}	{0.00002493604158163506, 0.00012141383399525747}	{0.00016529889737005175, 0.00012148258161735074}	{0.00012630273405129266, 0.00003255090097859552}	{0.00012616154401727766, 0.00015016651858117732}	{0.00015396893886459836, 0.0000797421324716445}	{0.0000683646249662348, 0.00004254156799402191}	{0.000028089646145089875, 0.00004287907226990543}	{0.00011044324341082806, 0.00005842423673784418}	{0.000040037673445328626, 0.0001798125656958544}	{0.00020870170519772624, 0.00005945678689160775}	{0.00007465364342229395, 0.00006451213137732212}	{0.000029425047565048485, 0.00014496467600372438}	{0.00021787760709100702, 0.00003249653265272053}	{0.000032007342879173744, 0.00012191877767885806}	{0.00017396375375899203, 8.439169813110268*^-6}	{0.0002579372705443322, 0.00004260457500048802}	{0.0000544386778244621, 0.00006399089836015089}	{0.00003407770913368398, 0.00008725034254933252}	{0.0000596224329003643, 0.00014234044893186648}	{0.00014565985855936412, 0.00021173547175582904}	{0.0000307181805565471, 0.0000286729048932789}	{0.00008462470876684722, 0.0001537504956433766}	{0.000014885602695656627, 0.000026322220461365075}	{0.00027875379659100325, 0.00007967067576191819}	{0.000011742378848056257, 0.0001347830291122436}	{0.00010674344271839485, 0.00003805889592469085}	{0.00006338247506733092, 0.00018744146460779673}	{0.00017689751319067954, 0.00017908363528655643}	{0.00023621273355962314, 0.00018447307777707595}	{0.00003541974114400547, 0.000078271836352033}	{0.000023289312546923428, 0.00006401649976322408}	{0.00003390156309210645, 0.00011608189412199544}	{0.000036287672269157125, 0.00017710474514035884}	{0.00003832968565811538, 0.00018083110365527027}	{0.000031875228743694175, 0.00011830832395412906}	{0.00012387734968361788, 0.00016912668986280752}	{0.000012303890471213199, 0.0001568435896591359}
{0.00025847776217764116, 0.00010363566643569781}	{0.0002750999095647813, 0.00009032774528652762}	{0.00013202326987518017, 0.000020423900480418574}	{0.00017047231456787779, 0.00020434695380126076}	{0.00004226862781328172, 9.707099195616914*^-6}	{0.00011940750331177648, 0.00014878093301587023}	{0.00011524789019104888, 0.00014172980677576127}	{0.0002669803654094137, 0.00011138750975780703}	{0.0001760255570752286, 0.00018409033763374597}	{0.00005913725724231497, 0.00014147758182113577}	{0.00009720572804647126, 0.000055099759736333546}	{0.0002384719267422312, 0.00013744038786975935}	{0.00010593956194289584, 0.00017034009277471082}	{0.000025296751520286302, 0.00011998787380735094}	{0.00016571980177773474, 0.00012134093826727678}	{0.00012674497670391366, 0.000031682922598924164}	{0.00012670039072472825, 0.0001502829715682795}	{0.00015456042907374277, 0.00007967489050853861}	{0.00006868659328085465, 0.00004289918744786406}	{0.00002869274188599027, 0.00004248030150091334}	{0.00011054335015673529, 0.00005876884243355454}	{0.00004082205117014322, 0.0001801563350898272}	{0.0002083565713088521, 0.000060343156524174794}	{0.00007591941656775294, 0.000065434726455222}	{0.000030154465093970504, 0.00014571919725798498}	{0.00021650853201601452, 0.000031879301421078016}	{0.00003263616629736848, 0.00012195361915259874}	{0.00017412068554708413, 8.40146769388264*^-6}	{0.0002574673156546913, 0.00004281559901995103}	{0.00005527079835424974, 0.0000647756167760156}	{0.00003452995673752477, 0.00008731863666965923}	{0.00006013318114567041, 0.00014132141428838335}	{0.00014602918675429247, 0.0002119065303729528}	{0.00003142641117712862, 0.000028382783378058854}	{0.00008556751551947202, 0.00015330319939149586}	{0.00001507176252206858, 0.00002672552907476664}	{0.00027865813662742366, 0.00007950564183525898}	{0.00001186527685118431, 0.0001347590105080119}	{0.000107759275404227, 0.00003863369210900359}	{0.00006371468421859857, 0.0001870163058378838}	{0.0001762654265989755, 0.000178369429380945}	{0.00023573207086111, 0.0001837547955887089}	{0.00003596551775435173, 0.00007861292231828754}	{0.000023715300940477368, 0.00006430697346865694}	{0.000034343833127566216, 0.00011548441677194772}	{0.00003684260164290598, 0.00017659139775574658}	{0.00003900081397311751, 0.0001807311507104727}	{0.000032220942371757045, 0.00011813841644943256}	{0.00012361143665122007, 0.00016791742967053202}	{0.000012555432117583902, 0.00015641315453425008}
{0.00025866763482094616, 0.00010315151739912744}	{0.0002749302476877951, 0.0000905650277555113}	{0.00013156131364467085, 0.00002021399007715252}	{0.00017005539026421698, 0.00020402734689833337}	{0.0000429035224651485, 9.78411488569985*^-6}	{0.0001203814820983844, 0.00014817393370897405}	{0.00011557957063733308, 0.00014165088062769062}	{0.00026686938005802654, 0.00011161482339379853}	{0.00017557985380221635, 0.0001834285046303292}	{0.000059637943422319594, 0.00014164073547707148}	{0.00009826091007112635, 0.00005482852438258359}	{0.00023789490025608913, 0.00013783471403723262}	{0.00010639906091976716, 0.00016983555855908713}	{0.000025584319543669524, 0.00011871317747580803}	{0.00016615630501981394, 0.00012116544504503001}	{0.00012722926767191084, 0.000030781232974335206}	{0.0001272352396016036, 0.00015039213841314627}	{0.00015517888567905962, 0.0000795608622923807}	{0.00006900539096974834, 0.000043308799804364406}	{0.00002923575767462717, 0.000042100261326124084}	{0.0001105973865543322, 0.000059136305598363615}	{0.00004158635711763481, 0.00018048991665749425}	{0.00020798602018254984, 0.0000612883122037739}	{0.00007721681287371979, 0.00006628353856345242}	{0.0000309728629790273, 0.00014643426719318086}	{0.00021518051529735918, 0.00003128308440874516}	{0.000033267405026482614, 0.00012192544492856802}	{0.00017428183933098601, 8.469335497650416*^-6}	{0.00025707760544391124, 0.00004300986919254805}	{0.00005609718351460744, 0.00006557119709340145}	{0.00003483079591738157, 0.00008739798460269609}	{0.000060688947040779794, 0.0001402691051303054}	{0.00014634615407128313, 0.00021210643434083206}	{0.000032058745858365294, 0.000028130240850618553}	{0.00008629798014592166, 0.00015285791633112814}	{0.000015227155349077618, 0.000027002184849541435}	{0.00027856469139864225, 0.00007929752702489658}	{0.000012067412348709372, 0.00013471940671693077}	{0.00010873371942776732, 0.000039245328495908976}	{0.00006399476344203895, 0.00018662676698562124}	{0.00017561315515069204, 0.00017767623132852552}	{0.00023529937968432688, 0.0001830720745387509}	{0.000036598751717479446, 0.00007901777626182543}	{0.000024108607339419567, 0.00006459612288010703}	{0.0000347419081905801, 0.00011493118185246245}	{0.00003746513924344733, 0.00017611082521757225}	{0.000039734723938650545, 0.0001806037880753562}	{0.00003260048138417494, 0.0001179723781389848}	{0.00012321121644988942, 0.00016686799886224575}	{0.00001274941628445795, 0.0001560712670374734}
{0.00025892413263636365, 0.00010274508042574546}	{0.0002747512339490906, 0.00009083454610678625}	{0.0001311478872578274, 0.00002003068551715552}	{0.0001696507393394936, 0.00020375700900486504}	{0.0000435609179841286, 9.752460081467011*^-6}	{0.00012113668000298583, 0.00014755575059769165}	{0.00011589787229820356, 0.0001414874269140293}	{0.000266786158899917, 0.00011183806114615661}	{0.00017499800823490334, 0.00018264371008954328}	{0.00006006679941281331, 0.00014177677307889133}	{0.00009921171108514181, 0.000054562669563079755}	{0.0002372820938935472, 0.00013825459276354635}	{0.00010685238020909939, 0.00016924923977601673}	{0.000025667395122513633, 0.00011747671806347817}	{0.00016656098328817222, 0.00012101375579722998}	{0.0001276549929754492, 0.000029891590014212647}	{0.0001276895887387429, 0.0001504690154236742}	{0.00015584289045759644, 0.00007943970643833648}	{0.000069301335891198, 0.00004381205742465483}	{0.000029861113948825315, 0.000041710399388086465}	{0.00011063875014881964, 0.0000596327999209366}	{0.00004223500167308499, 0.00018082025518004132}	{0.00020762225050087818, 0.00006231431338339332}	{0.00007860602999343848, 0.00006714813201530959}	{0.00003180169296839456, 0.00014712807534256135}	{0.0002140489829130154, 0.00003080593069310397}	{0.000033879212412026586, 0.00012189539218572993}	{0.00017441017558768684, 8.59328711854384*^-6}	{0.00025671178731142907, 0.000043173905320757645}	{0.000056967216357236446, 0.00006636808808574094}	{0.00003524897619271742, 0.00008749498586834409}	{0.00006125480233232763, 0.00013924526514483203}	{0.0001467618640701231, 0.00021224807027944495}	{0.000032674526390090126, 0.0000279267995874456}	{0.0000870261197685901, 0.00015229658765817658}	{0.00001532367506702474, 0.000027387805924914682}	{0.0002784437461154787, 0.0000791496619744859}	{0.000012226629640344055, 0.00013468282812388856}	{0.0001095333296397071, 0.0000398565934883693}	{0.00006424681259576865, 0.00018624160123803212}	{0.00017491266909652932, 0.0001770267478461281}	{0.0002349100935935542, 0.00018234932076492612}	{0.00003714138253799103, 0.0000793819765130608}	{0.000024466136306879133, 0.00006494374557050855}	{0.00003516030086637283, 0.00011434891170440999}	{0.000038059117926928215, 0.00017570297237325997}	{0.000040373233275870694, 0.00018050515898917818}	{0.000032980572260798745, 0.0001178096541632722}	{0.00012266141936488463, 0.00016563099168383276}	{0.000013021494945571525, 0.0001556987575245016}
{0.00025929227895981233, 0.00010239845456874559}	{0.0002746277373632696, 0.00009112719929133971}	{0.00013074237174125775, 0.000019894617040992343}	{0.0001692210543888877, 0.00020348696214099742}	{0.00004424080870631166, 9.737672434299147*^-6}	{0.00012185582772582243, 0.00014697893947190012}	{0.0001162232064740712, 0.0001413093055711719}	{0.0002667267156929592, 0.00011204658545511961}	{0.00017457574886556185, 0.00018176755522084673}	{0.00006047330248341313, 0.00014188327980999254}	{0.00010006535348947341, 0.000054417729199886106}	{0.0002366484160109113, 0.00013871826995533824}	{0.00010734563788508142, 0.00016875745627039412}	{0.000025625197603989154, 0.00011630164520777226}	{0.00016686773203033502, 0.00012089177806193378}	{0.00012808696618208464, 0.00002903414837011232}	{0.00012815863645921716, 0.00015051514542588015}	{0.00015652049845085736, 0.00007932508101364664}	{0.00006965987537363365, 0.00004429522649675285}	{0.000030464382156444454, 0.00004135640585147126}	{0.00011061658446405106, 0.000060084913747647326}	{0.00004294317557575871, 0.00018111407159503352}	{0.0002072603954559255, 0.00006329779920998075}	{0.00007993065675681616, 0.00006792083547297711}	{0.00003260818281741544, 0.00014776380033839351}	{0.00021286624189660304, 0.000030390460182884487}	{0.000034561735532626705, 0.00012189708609911741}	{0.00017446666977944032, 8.736761499738576*^-6}	{0.00025645413984261853, 0.000043284270899410774}	{0.00005785627642952156, 0.00006718937882737538}	{0.00003563716732774075, 0.00008763946498004891}	{0.0000618717498767597, 0.0001382014728710465}	{0.00014718826934571378, 0.00021236261002253342}	{0.000033304808851984175, 0.000027656456067885965}	{0.00008769389000846561, 0.0001517027707989289}	{0.000015459051171141142, 0.00002777580454490976}	{0.0002783111770398047, 0.00007897404405462336}	{0.00001238275612378474, 0.0001346183687483416}	{0.00011035290723918176, 0.000040535229305525405}	{0.00006453712314585032, 0.00018590638366498455}	{0.000174231355884134, 0.00017643938931267034}	{0.0002346008635941739, 0.0001816122878513205}	{0.00003770533654016991, 0.00007975890542975764}	{0.0000247091146328436, 0.00006527368155531935}	{0.000035503649993681385, 0.0001138104834153314}	{0.00003865911662765159, 0.00017517275658993564}	{0.0000409403727416187, 0.00018046599673969752}	{0.0000333347968965619, 0.00011765060680535484}	{0.00012214318900333944, 0.00016470765704547615}	{0.000013265506904591518, 0.00015538134597465475}
{0.00025966989568600586, 0.00010213857958072677}	{0.0002744665649743731, 0.00009144621816372277}	{0.0001303818289430357, 0.000019756878804381803}	{0.00016870013713790014, 0.00020325916001067402}	{0.000044787571362192046, 9.720488938561454*^-6}	{0.00012251879396153035, 0.00014647774778158348}	{0.00011651172583198163, 0.0001411457142637782}	{0.00026664880025481914, 0.00011232249665869103}	{0.00017412321762418827, 0.00018064251004398687}	{0.000060956202333537976, 0.0001420209023349994}	{0.00010104856868327472, 0.000054421619290160534}	{0.0002360293665786478, 0.00013915997037704673}	{0.00010784404557150177, 0.00016830871169907754}	{0.000025608092595876465, 0.00011516886859817217}	{0.00016717042078640834, 0.000120753110545199}	{0.0001285934095417427, 0.00002810399481556883}	{0.0001286168246321349, 0.0001504926549482063}	{0.0001572359511053507, 0.00007923293050095216}	{0.00007001795898512459, 0.00004477696447983163}	{0.000031101831420440205, 0.000040971547136653446}	{0.00011064302310808186, 0.00006048615855644096}	{0.00004361004349567027, 0.00018134158674579096}	{0.0002068952946623799, 0.00006435458907672254}	{0.00008137616349059094, 0.00006877193345740169}	{0.00003349616300953724, 0.0001483161656238634}	{0.0002116061518002231, 0.00002997241206854576}	{0.00003520346835347823, 0.00012201972577189203}	{0.0001746525555876644, 8.843976792588412*^-6}	{0.0002563111119579632, 0.00004342866822786405}	{0.000058750804262399725, 0.00006802565317444358}	{0.00003605291005824297, 0.00008780111453581365}	{0.00006248462054053362, 0.00013722090352261043}	{0.00014757338196664464, 0.0002124480990518976}	{0.00003398311380062176, 0.000027419307054526153}	{0.00008841468313457328, 0.00015116779344345917}	{0.000015603838827957483, 0.000028097056011746557}	{0.0002781802151576198, 0.00007880186566264746}	{0.000012583788275985317, 0.0001345813066867852}	{0.00011114622258446041, 0.00004126667268502862}	{0.00006488359559409055, 0.00018556845013235082}	{0.0001735862154104976, 0.00017588525734090426}	{0.0002343275528167748, 0.0001809246905416268}	{0.000038241723796158644, 0.00008012659046609774}	{0.000024954645836033557, 0.0000656514196758529}	{0.000035873756885778784, 0.00011325786350247901}	{0.000038973305919883705, 0.00017442617394278524}	{0.000041462982286293894, 0.0001804317663901433}	{0.00003370061981851501, 0.0001174839070841714}	{0.00012172658262478332, 0.00016361814791583044}	{0.000013400629944731612, 0.00015506987404189092}
{0.0002600398393221542, 0.00010190621771128213}	{0.00027427504676256467, 0.00009174182903922754}	{0.00012999850787490658, 0.00001961916105848966}	{0.0001681409616001052, 0.00020310121324668956}	{0.00004530513961928976, 9.753750183136598*^-6}	{0.00012309497489320197, 0.00014609008077796627}	{0.00011694937584614797, 0.00014101884638328537}	{0.00026658528660411523, 0.00011251976972365374}	{0.0001736958641721542, 0.00017962570616694842}	{0.00006148447599023675, 0.0001421691837886705}	{0.00010195235482706984, 0.000054460157676211806}	{0.0002353697267012294, 0.00013960103852806187}	{0.00010827439397540363, 0.00016778905396531648}	{0.000025571026544664453, 0.00011399873144846175}	{0.00016731869944186485, 0.00012060019942302851}	{0.0001290194143467836, 0.00002721706146122917}	{0.0001290322784342704, 0.00015045302736458636}	{0.00015798034560447863, 0.00007914346252948118}	{0.00007044198193697968, 0.00004519759845553687}	{0.00003180497498407239, 0.00004051893204742679}	{0.0001107300938406957, 0.000060788334239308934}	{0.000044292145999957474, 0.00018152151195766663}	{0.00020658862834294067, 0.00006542455481733547}	{0.00008269565500194286, 0.00006951906499509857}	{0.000034489760540906845, 0.00014887381734775358}	{0.0002104226437762636, 0.00002954987619564479}	{0.00003579061475016649, 0.00012214853877599697}	{0.00017478265919460099, 8.79993576306516*^-6}	{0.0002562152748958844, 0.000043587070260412087}	{0.000059664995595812996, 0.00006892884454895027}	{0.0000365875054765776, 0.00008795112577233596}	{0.00006300230547881812, 0.0001363081347447865}	{0.00014786045705805518, 0.0002125436474734176}	{0.00003461106522825389, 0.000027131742026428022}	{0.00008919596015644893, 0.00015084144146069152}	{0.00001572606640853521, 0.000028422003460759867}	{0.0002780216792838681, 0.00007863561070428041}	{0.0000127255503476349, 0.0001344392798112155}	{0.00011184074840917636, 0.00004194564675919687}	{0.00006521141160233877, 0.00018525519287469975}	{0.00017296054931494986, 0.00017526429938141891}	{0.00023415917125548403, 0.0001802021917654829}	{0.000038684584686569727, 0.0000804651298070603}	{0.00002519867220301681, 0.00006599134512839517}	{0.00003623885788624504, 0.0001127420807837426}	{0.000039190071163797656, 0.00017363789404840728}	{0.000042088811153355985, 0.00018037658794109855}	{0.00003408209744663141, 0.0001173168959173958}	{0.00012132228995427198, 0.0001625657905909499}	{0.000013494882442255947, 0.00015474837360149804}
{0.0002603593006916307, 0.00010180393892810051}	{0.0002740940419380667, 0.00009205750710967958}	{0.0001296847541951978, 0.000019639413345365144}	{0.00016760596442574882, 0.00020291141672463148}	{0.000045817818922073835, 9.834821540226128*^-6}	{0.00012367414868635088, 0.00014587860238146107}	{0.00011731390528166806, 0.00014093028968620934}	{0.00026646193484593456, 0.00011271551499903381}	{0.00017315894523436718, 0.00017866156481862906}	{0.00006211087849932657, 0.0001423662041388202}	{0.00010290486564258196, 0.00005437768421889976}	{0.00023466753441724812, 0.00014002588944652026}	{0.00010873568069882369, 0.00016733784849482774}	{0.000025425345893025002, 0.00011291745151439314}	{0.00016747806553541166, 0.00012040912910114277}	{0.00012945375560430067, 0.000026377302124454125}	{0.00012950908470653487, 0.0001504542421514578}	{0.00015867508032466407, 0.00007902955188867859}	{0.0000707102433371463, 0.00004557376738353996}	{0.000032499773776041947, 0.000040069515772584715}	{0.00011089552893057547, 0.00006103558399811566}	{0.00004501453589972805, 0.0001816360452100859}	{0.00020626480624059366, 0.00006654301039392441}	{0.0000840326311290495, 0.00007028666723821563}	{0.000035479358220099664, 0.00014935572658709067}	{0.0002093737160478641, 0.000029070634142011567}	{0.000036386384393097316, 0.0001223204385223379}	{0.00017505449284696472, 8.733840033415372*^-6}	{0.0002561345241203886, 0.00004378743226444386}	{0.000060597268695755224, 0.0000696999845286279}	{0.00003718481678555076, 0.00008808420340075638}	{0.00006356737803352233, 0.00013519666696269357}	{0.00014819619267709765, 0.00021260446117963227}	{0.000035204856934256076, 0.000026832424329457896}	{0.00008992152930022189, 0.00015057914255202213}	{0.000015907074140492562, 0.000028629708435379316}	{0.00027787894452780754, 0.00007852736467697596}	{0.00001287639065238452, 0.00013428710150979688}	{0.00011260299311659428, 0.00004257951339745368}	{0.0000656185725178687, 0.0001849408931264353}	{0.00017237359799584585, 0.00017465440448250028}	{0.0002339168444513375, 0.00017953898992658079}	{0.00003913164620811402, 0.0000807888865368714}	{0.000025421150542137048, 0.00006622753093039336}	{0.00003654187502721232, 0.00011226192302279128}	{0.000039452241646450755, 0.0001729484747940789}	{0.00004260804583357218, 0.00018027490403595944}	{0.00003444872334326287, 0.00011716145108072972}	{0.00012078442389090733, 0.00016143230330977783}	{0.000013614448658413005, 0.00015448484477129868}
{0.00026064812504161654, 0.0001018524814499629}	{0.000273877248133232, 0.0000923630055351197}	{0.00012928224368690677, 0.00001954255899347793}	{0.0001670021674144433, 0.00020272533645225804}	{0.00004636010663616424, 9.954098534888561*^-6}	{0.00012427809287940183, 0.00014577739275515426}	{0.00011761690845097918, 0.0001408258015935453}	{0.00026636272459204465, 0.00011288047461372364}	{0.00017248333199580354, 0.00017780907280783037}	{0.00006259570715030102, 0.0001425178700951018}	{0.0001038978009146921, 0.00005412698290856919}	{0.00023402651157235883, 0.0001404085398044799}	{0.00010920758600826821, 0.00016691962846955216}	{0.000025357923177248325, 0.00011392200605680658}	{0.00016770701668989774, 0.00012019296916838411}	{0.00012988473102356523, 0.00002549205731812703}	{0.00012996213091254186, 0.00015053900139552708}	{0.00015940892197857767, 0.00007896037897851734}	{0.0000710208520550253, 0.00004594121680815093}	{0.0000332331832183232, 0.00003959615904770913}	{0.00011106740665695824, 0.0000612073761245709}	{0.00004577986235902402, 0.00018176313884855108}	{0.00020586205859458333, 0.00006763301697908587}	{0.00008539606480949175, 0.0000711151439089264}	{0.000036543275210149495, 0.00014971426818904206}	{0.00020830659176713446, 0.000028520731740569672}	{0.00003695128989299944, 0.00012247876569673622}	{0.00017529878347966136, 8.72557530619756*^-6}	{0.0002560895352027803, 0.00004398146283960401}	{0.00006162218729219598, 0.00007052473535116014}	{0.00003779494955833369, 0.00008814797116354415}	{0.00006409606900305042, 0.0001340949122266234}	{0.0001485411799019147, 0.0002126123741013913}	{0.00003587428576762504, 0.000026533904276858432}	{0.0000906479286164303, 0.00015013266973035264}	{0.000016107297591144, 0.000028846767121270072}	{0.00027773967056765966, 0.00007845458757057579}	{0.000013042591008370208, 0.0001341331707841944}	{0.00011350813779338625, 0.000043167142196625584}	{0.0000659825026954051, 0.00018468901793605965}	{0.00017174762455831837, 0.00017415283595622602}	{0.00023369671167146745, 0.00017891505368356321}	{0.00003960555841395539, 0.00008110831361859007}	{0.000025708546760041463, 0.00006642331118984512}	{0.000036829968487876514, 0.00011181083626027873}	{0.00003995862656051157, 0.00017244037995128872}	{0.00004333801888593532, 0.00018017780774275396}	{0.00003486069217546134, 0.00011698054149122716}	{0.0001202729230498725, 0.00016027626354826643}	{0.000013814272342495542, 0.0001541673447412932}
{0.00026088636746901317, 0.00010200064255034274}	{0.000273628557770619, 0.00009262471620132722}	{0.00012893290243197214, 0.000019450376919975197}	{0.00016636587756776726, 0.0002024755314241328}	{0.00004691368693239114, 0.000010079873259255907}	{0.0001248301176453107, 0.00014571816561472078}	{0.00011787105310372927, 0.00014069876696350838}	{0.00026623872506879024, 0.00011304092270940986}	{0.00017196616096698612, 0.0001770162906445445}	{0.00006292221301873254, 0.0001426147074537312}	{0.00010491838834275657, 0.00005387764165488951}	{0.00023342922912439868, 0.00014077939204759353}	{0.00010964853052715712, 0.0001664940573668927}	{0.000025206120092465664, 0.00011472308178843358}	{0.0001679657413216654, 0.00011993756582234362}	{0.00013029941194436776, 0.000024592257857386835}	{0.0001303672757408399, 0.00015066412407697654}	{0.0001601406002440461, 0.00007891594733523543}	{0.00007125762011994591, 0.000046191408730425704}	{0.000033935368497232985, 0.00003918280840653644}	{0.00011121517342316432, 0.00006130977957143233}	{0.00004650471568385464, 0.0001818755557902431}	{0.00020531735419184266, 0.00006884558009082466}	{0.00008662414611933652, 0.00007188566628545783}	{0.00003750954727791188, 0.0001500330902775294}	{0.00020718982206344153, 0.00002798230472680035}	{0.00003756319171583416, 0.00012266035115645777}	{0.00017546419625178984, 8.81720437817881*^-6}	{0.0002560623969946071, 0.000044249980083152625}	{0.00006265987279500727, 0.00007134812587753743}	{0.00003849568400329808, 0.0000881508052071772}	{0.00006467518614433386, 0.00013296839024365392}	{0.00014895090810243766, 0.00021259396086501824}	{0.00003659455778749425, 0.00002630530825533573}	{0.00009134029511904954, 0.00014958141378925297}	{0.000016322598892268877, 0.000029137118013050543}	{0.00027759701618845946, 0.00007835453628066434}	{0.000013183694204756435, 0.00013394804423476288}	{0.00011433560023086384, 0.00004372879952068448}	{0.00006639158931926164, 0.0001844643941935046}	{0.00017109924823939936, 0.00017360671735550947}	{0.00023360469922869932, 0.00017824191989283746}	{0.0000400921930859653, 0.00008139147698527018}	{0.000026002916890764593, 0.00006661123482571279}	{0.00003716921882142476, 0.00011138112557469113}	{0.000040463081849876535, 0.00017205726926516104}	{0.000043908355876591285, 0.00018009597770491124}	{0.000035277877603206, 0.00011681698816216437}	{0.00011965166338513088, 0.00015913813055756277}	{0.000014009800906221622, 0.00015388990077306043}
{0.00026110348662664295, 0.00010224424099871039}	{0.00027334646012100417, 0.00009290895688996781}	{0.00012862525272094597, 0.000019300721629830532}	{0.00016574633449898895, 0.0002022454180254091}	{0.00004747305796295073, 0.000010222832457450642}	{0.00012529044245342293, 0.00014572195665921777}	{0.00011805315755046079, 0.0001405459385179075}	{0.00026618517825972653, 0.00011314918430424817}	{0.0001714821900545899, 0.00017608823387429}	{0.00006331596953188877, 0.00014281835222844323}	{0.00010582494883398265, 0.00005373912979854235}	{0.0002326946033302599, 0.00014123764129894562}	{0.00011008028679601866, 0.00016608832105293662}	{0.000025012967755371293, 0.0001152339313739663}	{0.00016818901442106288, 0.00011965500037059245}	{0.0001307027296187117, 0.000023748150234717272}	{0.0001307120409540041, 0.00015071316844048285}	{0.0001608593730316245, 0.00007888499890274413}	{0.00007146566968313759, 0.0000463520488788731}	{0.000034656079344395734, 0.000038774862019005444}	{0.00011136833803363486, 0.00006134919900276877}	{0.0000471404230436987, 0.0001819483733479522}	{0.0002047964435536696, 0.00006996685493274541}	{0.00008785088072346152, 0.00007270380950126598}	{0.00003845295887750443, 0.00015031859396033738}	{0.0002060797101536174, 0.000027461697995027892}	{0.000038159108440051845, 0.00012280532927253976}	{0.0001756253591685256, 8.914279233857223*^-6}	{0.00025606437555317094, 0.0000445104788767447}	{0.00006368836447513007, 0.00007214211225599714}	{0.00003922480442278841, 0.00008812622819796915}	{0.00006520636132488502, 0.00013185518005017337}	{0.00014943110902011038, 0.000212350785502323}	{0.000037314317870905943, 0.000026057391985413798}	{0.00009200604086377276, 0.00014899835888912972}	{0.000016552546871012447, 0.000029348194798439102}	{0.00027739537963062847, 0.0000782842689723339}	{0.000013412687011729035, 0.00013373230518876617}	{0.00011522318799473271, 0.000044371360353882055}	{0.00006684115498182608, 0.0001842063889928546}	{0.0001703955505671002, 0.00017308728980191293}	{0.00023355371452310608, 0.0001775393737800389}	{0.000040633929412499546, 0.00008168220083732464}	{0.000026360708680330312, 0.00006689565107764215}	{0.00003760367426966941, 0.00011098547014359502}	{0.00004094448789085163, 0.0001713649413293178}	{0.00004453731927494601, 0.00018002362735314173}	{0.00003568796035467285, 0.00011665507900125358}	{0.00011907133162308815, 0.0001581095947639168}	{0.000014111981730853367, 0.00015370298429614567}
{0.0002613035858286988, 0.00010254781598355718}	{0.00027309647589611176, 0.00009319985255038904}	{0.0001282900526225302, 0.000019143758487283482}	{0.0001650656806762521, 0.00020192969361661022}	{0.00004801269855845321, 0.000010387864330279406}	{0.0001255926997293599, 0.00014576857567981472}	{0.00011824415126996037, 0.00014035654324058002}	{0.00026609068807549705, 0.00011326503131529928}	{0.00017095338485280525, 0.00017516599734213346}	{0.00006365669064122805, 0.00014300200209096706}	{0.00010677932260864329, 0.000053764849942643334}	{0.00023190081392305252, 0.00014178436648479783}	{0.00011048751409892759, 0.00016567498247116246}	{0.000024788482308741733, 0.00011562312308276647}	{0.00016841803105819048, 0.00011938013254378965}	{0.00013110670560824984, 0.000022876730506973335}	{0.00013100667073180137, 0.0001507733164178202}	{0.00016155213367271258, 0.00007887495477744443}	{0.0000716302691253239, 0.00004651676040686134}	{0.00003536229889514746, 0.00003839382673499934}	{0.00011149142656559298, 0.00006135704525576252}	{0.000047900918899258305, 0.0001821060068374434}	{0.00020424657168280954, 0.0000712077171368971}	{0.00008911663431352207, 0.00007354850953716838}	{0.00003942255996201664, 0.0001505973999511331}	{0.0002050100866846399, 0.000026997036374268434}	{0.00003874507356925199, 0.000122977097000849}	{0.00017588142562908373, 9.04089650714911*^-6}	{0.00025612574548721114, 0.00004476354041023544}	{0.00006474158131949541, 0.0000729444530551533}	{0.000040093564832206544, 0.00008806856442502313}	{0.00006574380984099026, 0.00013068034080280326}	{0.00014990306419077957, 0.00021208830814643307}	{0.00003800441403685173, 0.0000257837323282683}	{0.00009274565198103987, 0.00014850668096591426}	{0.000016751996307033604, 0.000029560921916267473}	{0.00027726151937108217, 0.0000781521948921543}	{0.000013583467233230498, 0.00013352539652322745}	{0.00011597526369159963, 0.00004501572520474736}	{0.00006720081897242782, 0.00018395065487249277}	{0.00016974352678933088, 0.0001726087124552263}	{0.00023347569038143762, 0.00017679343494551573}	{0.000041146690665958475, 0.00008196057379579868}	{0.000026714038594079564, 0.00006724415795427773}	{0.00003809254028980149, 0.00011055868287797207}	{0.00004126192570761227, 0.00017053207889687378}	{0.000045171742886451185, 0.00017993744261439573}	{0.00003606921742334556, 0.0001165275798502178}	{0.00011840272052855816, 0.00015719346353185791}	{0.000014255956156086661, 0.00015357870226584237}
{0.0002614097055785155, 0.0001028019104099145}	{0.0002728600373945445, 0.00009348605994958296}	{0.00012797714557085546, 0.000019077141715960368}	{0.00016450966063819085, 0.00020167975291957328}	{0.00004845850863399124, 0.000010495213517372062}	{0.00012587651731388061, 0.0001457962616586192}	{0.00011838686352835882, 0.00014016641947642064}	{0.00026600329813320774, 0.00011338038049187077}	{0.00017036415995160017, 0.00017433287835411744}	{0.00006396356780947222, 0.00014314173810757444}	{0.00010763130193403915, 0.0000537797438543004}	{0.00023116536452407688, 0.00014228287507112052}	{0.0001108821380328652, 0.00016517353755885129}	{0.00002459078524765212, 0.00011598768645040192}	{0.00016865680609960042, 0.00011913952394319747}	{0.00013148494330915213, 0.000022004527075545564}	{0.00013132340049569173, 0.0001508749393085592}	{0.00016221440297984883, 0.00007889291593175484}	{0.00007175377465274722, 0.00004653436380742129}	{0.00003609350105854139, 0.0000380390147809918}	{0.00011160340796492718, 0.00006131652203544026}	{0.0000486163833412767, 0.00018228902559427608}	{0.0002037148367949259, 0.0000722929023266649}	{0.00009037672114118198, 0.00007439002103835043}	{0.00004037956918283123, 0.0001508289960187711}	{0.00020381390011855167, 0.000026550986463684655}	{0.000039322364603084114, 0.0001231757924479138}	{0.00017614606367060117, 9.060702402550604*^-6}	{0.00025617732111027765, 0.000044995325856855176}	{0.00006587428670041948, 0.00007369769813421868}	{0.000041036433724181724, 0.00008800571697626538}	{0.00006621152148195619, 0.00012946681392515637}	{0.00015045844983109643, 0.00021190954600626942}	{0.00003873146336556081, 0.000025519302559397506}	{0.00009368621021919941, 0.00014804732939214732}	{0.000017005397233320653, 0.00002977889522093991}	{0.0002771078257234292, 0.00007806271830485136}	{0.000013749194118015207, 0.00013330120172541873}	{0.00011676601002384886, 0.00004572076861106926}	{0.00006760480697246185, 0.00018366599264590187}	{0.000169149496662813, 0.0001721400002944855}	{0.00023335319436638188, 0.00017601977846574423}	{0.000041595316112611494, 0.00008222705818704454}	{0.000027067205426864023, 0.00006760394074131828}	{0.0000385622693933848, 0.00011011117136599399}	{0.00004161442719332462, 0.00016980311250033658}	{0.00004574777900832936, 0.00017988711844429581}	{0.000036497688585052956, 0.00011642447778125902}	{0.00011763934629292609, 0.00015620593290027935}	{0.00001440021139944356, 0.00015338907489244}
{0.00026136841535570474, 0.0001030938155325851}	{0.00027261884370854126, 0.00009382952533469428}	{0.0001276652141743165, 0.000018998247286427385}	{0.00016400656229465372, 0.00020140748047628042}	{0.000048897004456632494, 0.000010641247135576511}	{0.00012613066117719105, 0.00014582940340600808}	{0.00011845823452887727, 0.00014003525535121448}	{0.0002659127745427822, 0.00011352021863806722}	{0.00016979120260034172, 0.000173496680415253}	{0.00006434137351361317, 0.0001433549847536472}	{0.00010845027180890226, 0.00005369892676590048}	{0.00023046527013708833, 0.0001427631519624375}	{0.00011136108756697822, 0.00016475468141796776}	{0.000024444147276470796, 0.00011636481437111002}	{0.00016890070815820356, 0.00011887421719368238}	{0.00013183672345880743, 0.00002118606059221523}	{0.00013168697202764503, 0.00015096124715564376}	{0.00016278297002709293, 0.000078915277872984}	{0.00007184657839500465, 0.00004646245707898991}	{0.000036829502182655644, 0.000037657910035362085}	{0.00011170428223163738, 0.000061227629341802}	{0.00004933776778444672, 0.00018248277680498978}	{0.00020312605722211169, 0.0000732845878795138}	{0.00009161925364415253, 0.00007516336219989941}	{0.00004145222811083855, 0.00015100654857589854}	{0.0002025375221859248, 0.000026118557186378934}	{0.000039842623908270515, 0.0001233906454905288}	{0.00017660011779159645, 8.989047738547283*^-6}	{0.0002562112377613282, 0.00004525300058649194}	{0.00006708250394919895, 0.00007444531656212276}	{0.00004195057745206627, 0.00008788078967916276}	{0.00006657190999581261, 0.00012824570267968332}	{0.0001509748459116538, 0.000211810129651134}	{0.00003944623976676427, 0.000025192391276233424}	{0.00009457912445265116, 0.0001476180478023545}	{0.000017319601883238492, 0.000029963981760095025}	{0.00027692126473281815, 0.00007792521631390247}	{0.000013947297997154903, 0.00013307007460414328}	{0.00011760224207110003, 0.000046490183295865354}	{0.00006799527667004943, 0.00018336170754312795}	{0.00016855162730025134, 0.00017164246802704486}	{0.0002332136288168105, 0.0001753234424386415}	{0.000041991271279342975, 0.00008249704669217478}	{0.000027415734427633083, 0.00006798113933503347}	{0.00003903265231208952, 0.00010961623525574082}	{0.000042116955221323076, 0.00016920420756629168}	{0.000046404729424453, 0.00017984213378708226}	{0.00003682116064166403, 0.00011634397373316152}	{0.00011698370155148452, 0.00015525484020816524}	{0.000014547590885094666, 0.00015310745188608582}
{0.0002611589164452886, 0.00010344937968673726}	{0.0002723088171090242, 0.0000940891718047384}	{0.0001273495338810754, 0.000018912898765910323}	{0.00016348671156631549, 0.0002010921997045864}	{0.00004924277279360455, 0.000010749035693731543}	{0.00012638981922144925, 0.00014589104267800966}	{0.00011857261141468792, 0.00013986610752794753}	{0.00026579603919057516, 0.0001136767766019604}	{0.00016914537947214852, 0.00017263841321281292}	{0.00006464718964053454, 0.00014356888509309726}	{0.00010944305840653605, 0.00005349375570529461}	{0.00022977167676226876, 0.0001432621303791352}	{0.00011177044370299315, 0.00016430500060028933}	{0.000024292200530126054, 0.00011667450067721823}	{0.00016922360275974828, 0.00011859549408149429}	{0.00013217827739792277, 0.000020381674612998473}	{0.00013200238989397804, 0.00015104201153809778}	{0.00016343792219743387, 0.00007899916257253231}	{0.00007183522525628488, 0.000046385161533279554}	{0.00003755527120467793, 0.000037257335679818305}	{0.0001119099633768549, 0.00006109660524603488}	{0.00004999766331849949, 0.00018263488351050945}	{0.00020246494719683845, 0.00007437107357898782}	{0.00009300498385706817, 0.00007595686861595171}	{0.000042491954610413975, 0.00015114122050483654}	{0.00020130252796860633, 0.00002569724508651091}	{0.00004040145642445451, 0.00012364899029904502}	{0.0001771050409368844, 8.887617363554636*^-6}	{0.00025631312718953076, 0.000045543460671636506}	{0.00006836694835370075, 0.0000751535015625286}	{0.00004290130258004579, 0.00008768038265227837}	{0.00006684071076816368, 0.0001270036785967255}	{0.00015138484129549053, 0.00021167560685128497}	{0.000040200609706557914, 0.000024871863194071085}	{0.00009544234363187297, 0.00014722187217724227}	{0.000017596651748255377, 0.00003012375722063266}	{0.00027672774327202313, 0.00007782261077780722}	{0.000014090502573049817, 0.00013284243307527176}	{0.00011843118549789141, 0.00004725053177878357}	{0.00006842380922939341, 0.00018301483805646174}	{0.0001678901161213723, 0.00017112934853836834}	{0.00023304001850560753, 0.0001746079615195553}	{0.000042330970992395385, 0.00008279943948703596}	{0.00002782182029384292, 0.00006838063077575971}	{0.00003948078629865096, 0.00010910751751812698}	{0.00004273314626330206, 0.00016874880716882338}	{0.00004699712214773714, 0.00017980388611078918}	{0.000037064125731710155, 0.0001162745851346923}	{0.00011624230566325723, 0.00015420062761581704}	{0.000014629213660925586, 0.00015289945897073876}
{0.0002608772359718055, 0.00010380266170743583}	{0.0002720263773935245, 0.00009428681819180413}	{0.0001269952353846332, 0.00001879246340132571}	{0.0001630121288861253, 0.0002007446281973606}	{0.00004979018730416478, 0.000010736984455553992}	{0.00012679927734992818, 0.00014599311890817337}	{0.00011867373226539304, 0.00013968064023297267}	{0.00026564560691238624, 0.00011371743856219116}	{0.00016854889427465658, 0.00017192658598689058}	{0.00006490020414984486, 0.00014378845037739252}	{0.00011036312332891915, 0.000053335076065894127}	{0.00022913602115562294, 0.00014374794252882236}	{0.00011213261250342361, 0.0001637982540385503}	{0.000024150059668780995, 0.00011696868920668364}	{0.00016963586362922392, 0.0001183155072024267}	{0.00013362978465284597, 0.00001985927077999241}	{0.00013229877136417963, 0.00015111326300940942}	{0.00016407192728617635, 0.0000791066463955867}	{0.00007187891436503125, 0.000046407173259112696}	{0.00003818207420862085, 0.000036892409045340356}	{0.00011214530837199981, 0.000060979107851072196}	{0.00005067432522448774, 0.0001828059296063528}	{0.0002017501685774493, 0.00007534671541364351}	{0.00009430152909167605, 0.00007661387808101848}	{0.0000434845138606344, 0.0001512238501718483}	{0.00020024663923960196, 0.000025324898502691615}	{0.000040908588260188894, 0.00012392224315466773}	{0.00017726889186930853, 8.903552697094888*^-6}	{0.00025637933726238994, 0.00004578023363473524}	{0.00006967174281071801, 0.0000757727701693551}	{0.00004383084006546807, 0.00008743158562607152}	{0.00006706736549470613, 0.00012563452910707162}	{0.00015175804173490882, 0.00021166971297995518}	{0.00004090761299204631, 0.000024590170815568924}	{0.0000962856631466255, 0.00014677121976050382}	{0.00001790480805949684, 0.000030290142386456924}	{0.00027652323844587837, 0.00007773119315302032}	{0.000014205964216832077, 0.0001326257133329161}	{0.00011925877099501592, 0.00004799131385743754}	{0.00006884398565170398, 0.00018262222883784376}	{0.00016720426939142676, 0.0001705580140072937}	{0.00023286518899248156, 0.00017386140786699155}	{0.00004262610481169747, 0.00008309058109670155}	{0.000028280523024203422, 0.00006873146979178332}	{0.00003990441808321903, 0.00010860082794199567}	{0.000043491197293206546, 0.00016834484611962118}	{0.00004759554137615437, 0.0001797686760111105}	{0.0000372985792634754, 0.00011616203731898027}	{0.00011546511196238753, 0.00015334671670762912}	{0.000014718808147726985, 0.0001526221183922858}
{0.0002606312940355865, 0.0001042115430173033}	{0.0002717351919824177, 0.00009457939520878927}	{0.00012666082382719194, 0.000018667636048612057}	{0.00016252432917749932, 0.00020037285893443203}	{0.00005032946407683566, 0.000010637668898143726}	{0.00012709913634550328, 0.00014607254867124341}	{0.0001186353983019096, 0.0001395093521338464}	{0.0002654706322511915, 0.00011382491445324334}	{0.00016802082184348403, 0.0001710296229320159}	{0.00006511017989154988, 0.00014401584674411704}	{0.00011123417011327342, 0.000053272418178490846}	{0.00022855503269661408, 0.00014423658207511687}	{0.00011258864088062415, 0.00016333809221115978}	{0.000024034168990292958, 0.00011732383094493462}	{0.0001702134859199711, 0.00011805156661010871}	{0.00013502477668246216, 0.00001966527744332002}	{0.00013267469713332058, 0.00015122187793057993}	{0.00016469291492051687, 0.000079289055794028}	{0.000071859557484239, 0.000046533679433077775}	{0.00003879126410633887, 0.000036557024548305956}	{0.00011233918676417242, 0.00006091143584020571}	{0.00005132137950930159, 0.00018297370063650176}	{0.00020098438293134145, 0.0000763429735970317}	{0.00009568466849611669, 0.00007730576740280206}	{0.00004449504560089074, 0.00015126325057024782}	{0.00019909820713160704, 0.000024955660845200425}	{0.00004145010883641265, 0.00012419584261824348}	{0.0001775894862695118, 9.039317867206487*^-6}	{0.0002563716490857905, 0.00004594127642415766}	{0.00007099626011982119, 0.00007624413938483235}	{0.00004470043781669152, 0.0000871590457844259}	{0.00006723150436029957, 0.00012431950177608028}	{0.00015232952459072252, 0.00021154856364995818}	{0.00004154463394327623, 0.0000243972435659268}	{0.00009706871914034115, 0.00014629531214801765}	{0.000018244102230360276, 0.00003044730358252907}	{0.0002763458180718165, 0.00007763441906111747}	{0.00001430695386282366, 0.0001324718006539964}	{0.00012012620707212176, 0.00004876482208847591}	{0.00006925719491606391, 0.00018223252110343736}	{0.00016650483084448912, 0.00017005537902252562}	{0.0002326165991422439, 0.00017311020705714232}	{0.00004291127016870235, 0.00008338547831854717}	{0.000028792446182384057, 0.00006907148541540174}	{0.000040315073648001674, 0.0001080764964934123}	{0.00004415481813887055, 0.0001678621574403053}	{0.000048135982685445236, 0.0001797145782303374}	{0.000037456465009494095, 0.00011605213879630674}	{0.00011461546287899357, 0.00015243586399458397}	{0.000014758382185149481, 0.00015240429933727654}
{0.0002604085318480989, 0.00010462201731740401}	{0.0002713995886477514, 0.00009484081093270767}	{0.0001262143378314123, 0.000018477395501638238}	{0.0001619333831508325, 0.00020005374481129763}	{0.00005077696180531542, 0.00001044005857878755}	{0.00012729438909875952, 0.0001461434279478661}	{0.00011866319926279357, 0.00013932618742568023}	{0.0002653881912915301, 0.00011396348514823323}	{0.00016760705856590723, 0.00017016678334624694}	{0.00006523901903585387, 0.00014420620343594495}	{0.00011205868228396208, 0.0000534133067020886}	{0.00022807027986253967, 0.00014470751790245147}	{0.00011308751608287169, 0.0001628698606281555}	{0.000023931215367967074, 0.00011761262146606582}	{0.00017079374826745183, 0.00011780413682903691}	{0.00013631218939951328, 0.00001970538531645916}	{0.0001329438622895284, 0.00015129351477044422}	{0.00016528460993282357, 0.00007953440875289836}	{0.00007202488738925942, 0.00004677227139380361}	{0.00003949833303449909, 0.000036226985525915225}	{0.0001124603123464662, 0.000060850923601855825}	{0.00005194279675613883, 0.0001831718583119414}	{0.00020020967653228844, 0.00007721507824103438}	{0.00009704496286965319, 0.00007791400309775536}	{0.00004545751122300996, 0.00015128140476979742}	{0.00019796034327567875, 0.000024676382109805306}	{0.00004199278446578713, 0.00012439379621336603}	{0.00017784147303177668, 9.164833012481994*^-6}	{0.00025633518049627044, 0.00004608308351244721}	{0.00007234880039660847, 0.00007678749114198218}	{0.00004547337647280198, 0.00008688543135404856}	{0.0000673337346935115, 0.00012301753364820506}	{0.00015286751732973764, 0.0002113661024923776}	{0.00004221670371560355, 0.000024236914012312074}	{0.00009784051132430459, 0.0001457512858732224}	{0.0000186186802286618, 0.00003058282136169642}	{0.00027615575014654415, 0.00007751082307352306}	{0.000014437778302595108, 0.00013229293614340802}	{0.00012094872301365019, 0.0000495177234048197}	{0.00006970107451361227, 0.00018179791545873156}	{0.00016582257890282413, 0.0001695608525378777}	{0.00023247642769725762, 0.0001724561364457271}	{0.00004319240363991298, 0.00008369321724504804}	{0.000029262064943842623, 0.00006933753459270554}	{0.000040707083138901506, 0.00010753127703826032}	{0.00004479567923737908, 0.00016721576760929876}	{0.000048677508082241, 0.00017965597473865587}	{0.00003765612233106194, 0.00011594467342104027}	{0.00011382598265299276, 0.00015154606331719677}	{0.000014829611759192928, 0.00015214706831856897}
{0.00026018551345307565, 0.00010498405948086974}	{0.0002710713032708043, 0.00009507552114784431}	{0.00012590496133419682, 0.000018423012641765587}	{0.00016136784270077184, 0.00019976555070339377}	{0.00005130301522665042, 0.000010251051731339002}	{0.00012739510507771276, 0.00014621307010766028}	{0.00011866444966853918, 0.00013919411875293404}	{0.0002652794011263529, 0.00011419091190400573}	{0.00016710225964785451, 0.0001693004239787849}	{0.00006554310405749098, 0.00014446093207080038}	{0.0001129018898584722, 0.000053704981055648}	{0.00022752200302924476, 0.00014526694297640626}	{0.00011348271427677286, 0.00016235071342253564}	{0.000023828424193478984, 0.00011796982777773763}	{0.00017135316849572544, 0.00011759296796636872}	{0.00013753413339304585, 0.000019996327992625382}	{0.0001332451517102685, 0.0001513230117232806}	{0.00016583242728384514, 0.00007983342848103216}	{0.00007215794125958284, 0.00004701578592702222}	{0.000040083106002428964, 0.0000359631698980391}	{0.000112670537865798, 0.0000607313815561878}	{0.00005252348070002069, 0.00018330528330296652}	{0.00019944637906849435, 0.0000781702578976645}	{0.00009836781770786231, 0.00007843891964609973}	{0.00004640676007024354, 0.00015132711680258004}	{0.00019677226012097408, 0.000024410447209309378}	{0.00004252162722838792, 0.00012449648530440203}	{0.00017798477851870584, 9.156631698570836*^-6}	{0.00025632325184852454, 0.00004624608682936027}	{0.00007355404649917352, 0.00007724101812584582}	{0.00004620467038354859, 0.00008669432804018966}	{0.00006741067551738753, 0.00012166597903052689}	{0.00015336838439762059, 0.00021109975972838214}	{0.00004298044229331564, 0.00002398879334899638}	{0.00009839825061848647, 0.00014528153944512118}	{0.000018942930115177514, 0.000030746082784409726}	{0.00027595538767393005, 0.00007735007649094461}	{0.000014548246265996035, 0.00013209893909090308}	{0.00012166648231189012, 0.000050254587438039154}	{0.00007011230848767633, 0.000181397208991953}	{0.00016516766368001137, 0.0001690339707623917}	{0.0002322702082138854, 0.00017166632338059255}	{0.000043416173268494244, 0.00008397523191296059}	{0.000029700689425907222, 0.0000696115278544374}	{0.000041129210336346754, 0.00010698784351471504}	{0.00004529508808078913, 0.00016659067297778942}	{0.00004910938361214774, 0.00017959193061166737}	{0.000037854577282066734, 0.00011587541760164642}	{0.00011295304894490359, 0.00015067308349108784}	{0.000014929057970273027, 0.00015182145585364155}
{0.00025994787918072563, 0.00010526398646977808}	{0.0002706841450585754, 0.00009537125468064362}	{0.0001256657860603218, 0.000018425237306900348}	{0.00016090230098380568, 0.00019961525133420236}	{0.00005179906022184564, 0.000010041389881834465}	{0.00012747854310016278, 0.00014630662055247688}	{0.00011881363727440167, 0.00013902946601480098}	{0.000265208275706296, 0.00011441234066292098}	{0.0001664730523600937, 0.0001683844591326586}	{0.00006580910122977743, 0.00014464296173740732}	{0.00011374153412261248, 0.00005392304924137821}	{0.0002270457466077222, 0.00014570622991464635}	{0.00011390320811700045, 0.0001617979833075529}	{0.000023740884890713597, 0.00011828915200024254}	{0.0001718635332538539, 0.00011737408491788553}	{0.00013873227638429018, 0.00002052275246734172}	{0.00013361149471756312, 0.00015134709594312644}	{0.0001663567596132213, 0.0000801797586884622}	{0.00007245013268286793, 0.000047466503708458085}	{0.000040668103216795135, 0.000035699927661972275}	{0.00011291005228135454, 0.00006066706610632399}	{0.00005311310388388627, 0.00018342767378298785}	{0.00019880482562988435, 0.00007895368151269033}	{0.00009980815277404426, 0.00007906568311963092}	{0.00004740893045627611, 0.00015131519081717858}	{0.00019560197587694956, 0.00002409469167561806}	{0.000043084464803106495, 0.00012460051496500653}	{0.00017819395278360626, 9.056404534660836*^-6}	{0.0002563087511446124, 0.000046417129663253726}	{0.0000749467111431279, 0.00007771782786035904}	{0.000046885694376672497, 0.00008660087591692167}	{0.00006742419899521338, 0.00012029303895597554}	{0.00015383504470949615, 0.00021088285691618516}	{0.00004362917393317657, 0.000023688200882747354}	{0.000098965688883556, 0.00014485373444413064}	{0.000019268230395146452, 0.00003085147959610496}	{0.00027574228683402413, 0.00007724006179548396}	{0.00001465645980851136, 0.00013196975541263437}	{0.00012245333699412636, 0.00005101648347508193}	{0.00007055889169692772, 0.00018094562744090415}	{0.00016446596624881518, 0.00016853463257241009}	{0.00023199209941215883, 0.0001709210271425655}	{0.000043557742385740044, 0.00008433720267659299}	{0.00003009909241619091, 0.00006990890532339022}	{0.000041498080637123275, 0.00010647777616007908}	{0.000045825087900859865, 0.00016599574933279503}	{0.00004956979589694282, 0.00017949572574754607}	{0.000038100821597587765, 0.00011578012515017971}	{0.00011214100152154153, 0.0001497573077564959}	{0.000014967264457631975, 0.00015152030220262036}
{0.0002596572392443939, 0.0001054599785591436}	{0.000270326806275884, 0.00009557877676040456}	{0.00012541295139007193, 0.00001841230079787746}	{0.00016033198607060372, 0.0001994864042109503}	{0.000052254386804517566, 9.84877561536756*^-6}	{0.0001275298454289777, 0.00014640545740414736}	{0.00011902862819603744, 0.00013881581729142345}	{0.0002651201856908806, 0.00011457831677207455}	{0.0001658521273095698, 0.0001674463180212332}	{0.00006602043146741989, 0.00014480723164868195}	{0.00011455418664742077, 0.00005404964649030743}	{0.0002266547776783079, 0.00014605968176860327}	{0.00011433313052090126, 0.00016131645987316784}	{0.00002364259600922288, 0.00011860962118818612}	{0.0001723676056007623, 0.00011710342637040001}	{0.00013996656145829958, 0.000021264355590306297}	{0.00013398426673122247, 0.00015137882522634012}	{0.00016682823095369526, 0.00008051794901042725}	{0.00007282539172924982, 0.00004801152748197526}	{0.00004124034213849474, 0.00003545973153141978}	{0.00011319528449630263, 0.000060596472530503875}	{0.000053849282234575655, 0.00018357922258051374}	{0.00019800075750322848, 0.000079817450335286}	{0.00010120706678346868, 0.00007967661222421679}	{0.00004840774803439957, 0.00015125463267916004}	{0.00019440884161587473, 0.000023756606525816256}	{0.00004367073290592681, 0.00012479582035090656}	{0.00017841385728332111, 8.933827845941396*^-6}	{0.00025627780920297526, 0.0000465835242946403}	{0.00007643643749495258, 0.00007815466299110235}	{0.00004757165429692297, 0.00008657288756190567}	{0.00006736795988458124, 0.00011895974053355498}	{0.00015424159658194514, 0.00021084435869059214}	{0.000044263157602673675, 0.000023347632651391346}	{0.00009960050035901908, 0.0001443858553615935}	{0.000019614846911601076, 0.00003097365006709559}	{0.00027553399104260514, 0.0000771524454230704}	{0.000014681706223259066, 0.00013186955262742985}	{0.000123169124565259, 0.00005171527168717539}	{0.00007102151782105587, 0.00018057325180681423}	{0.00016381825606951253, 0.00016804954064831751}	{0.00023170962368040997, 0.0001702336306785353}	{0.000043696139328729526, 0.00008459651364616041}	{0.000030442763469377922, 0.00007017875619206412}	{0.000041809455835677844, 0.00010599125103027965}	{0.00004637842618107886, 0.00016545290471844313}	{0.00004991376435186479, 0.00017941656423333137}	{0.00003836286796232604, 0.00011568246340353368}	{0.00011119828981617968, 0.0001489451256968489}	{0.000015008212492482807, 0.00015121618645380446}
{0.00025923042422646315, 0.0001056365415218111}	{0.0002699340986474036, 0.0000957912625271618}	{0.00012525019115035174, 0.000018437050763657065}	{0.00015980838890952953, 0.00019933572414352992}	{0.00005277194682976038, 9.66461694013914*^-6}	{0.0001276190029362941, 0.0001465293154493675}	{0.00011921099955220657, 0.00013864585874372547}	{0.0002650378500802735, 0.00011470018374116862}	{0.0001652992100928285, 0.00016647755011841745}	{0.00006632836622605489, 0.0001449508831457808}	{0.00011539641833052215, 0.0000540374501123193}	{0.0002263761165838772, 0.00014636997554511751}	{0.00011475870577880954, 0.0001607936320397814}	{0.000023502550080061924, 0.00011885129964782077}	{0.00017289711773150768, 0.00011680385458469867}	{0.00014122439359097564, 0.000022113408017718546}	{0.00013444626469617433, 0.00015140690136821594}	{0.0001672112042560731, 0.00008086489039717563}	{0.00007332352375027728, 0.000048579546905361476}	{0.00004206878981340972, 0.00003529059461951578}	{0.00011351154428612074, 0.000060441001024008596}	{0.000054544268943772334, 0.0001836817464646858}	{0.0001971240068836406, 0.00008057387116602098}	{0.00010250363583037184, 0.00008023477855815399}	{0.00004935241603866566, 0.00015115516249011483}	{0.00019320622110181868, 0.000023379022280930204}	{0.00004421110561819053, 0.00012502693244767108}	{0.00017857144747856723, 8.792488840346898*^-6}	{0.00025624047525767975, 0.00004674595471815839}	{0.00007776939314238973, 0.00007846331316514433}	{0.00004829931427980757, 0.00008660347004382355}	{0.00006725185997117927, 0.00011762539165639578}	{0.000154670471280117, 0.00021083129162071513}	{0.00004489736407246959, 0.000023059723401717405}	{0.00010019956846536924, 0.0001438640424043632}	{0.000020026294671030484, 0.00003115854520953844}	{0.0002753043559441078, 0.00007711593617966597}	{0.000014731396261915017, 0.0001317804900710542}	{0.00012399214475570898, 0.000052451948992829465}	{0.00007145453138214568, 0.00018021169035602576}	{0.000163125393679713, 0.00016745930945574928}	{0.00023150165398282715, 0.00016957083517252106}	{0.00004387678013131867, 0.00008480281915904163}	{0.00003076196199878034, 0.00007042126960002877}	{0.000042051776628206414, 0.00010557434078861494}	{0.000046890252629401265, 0.00016495635515217228}	{0.00005029088937239658, 0.00017938734816384138}	{0.000038614476111308886, 0.00011559448177276989}	{0.00011036148510933623, 0.00014819498778011523}	{0.000015096452528832778, 0.00015086740409037}
{0.0002587244310349153, 0.00010577658387997802}	{0.00026947757027501364, 0.00009608858497003283}	{0.00012514857241528913, 0.000018509714654836884}	{0.00015917262075592622, 0.00019918749742857574}	{0.000053245007781869485, 9.518363513763613*^-6}	{0.00012781396197910226, 0.00014671419425149853}	{0.00011926166570554414, 0.00013853235725020055}	{0.00026494251607668263, 0.00011481504301349028}	{0.00016487643573750895, 0.00016552831853325762}	{0.00006659679777352152, 0.0001451159465603151}	{0.00011628398221944121, 0.00005411567272737667}	{0.00022610557842773382, 0.0001466030684870221}	{0.00011515342537307696, 0.00016032817631371184}	{0.00002333170683116722, 0.00011900530966443091}	{0.00017338321676976389, 0.00011646846442408045}	{0.0001425361365323675, 0.00002317241099133633}	{0.00013482152480636536, 0.00015141682708016228}	{0.0001676032984740339, 0.00008127223286003631}	{0.000073810325056661, 0.000049228865630856176}	{0.00004288523526578653, 0.0000350020892971533}	{0.00011381218552842963, 0.00006025346434468168}	{0.00005524092565821262, 0.00018378749019671748}	{0.00019620130852392734, 0.00008132649248106987}	{0.00010380310576390338, 0.00008083284861094385}	{0.000050287707807595014, 0.00015103358927461027}	{0.00019207834303076968, 0.000022974473280857797}	{0.000044699093048960627, 0.00012529382965226416}	{0.0001787564054329902, 8.757174516960405*^-6}	{0.00025624493015286715, 0.00004695906026540639}	{0.00007910398023405242, 0.00007871806180010879}	{0.000049003261013933975, 0.00008667106324232583}	{0.00006710856068776927, 0.00011626215509757243}	{0.00015499267491112824, 0.00021075650411347903}	{0.00004543267330449547, 0.000022727237463547013}	{0.0001007327207408329, 0.00014335130891782858}	{0.000020437269224366356, 0.00003133267013277926}	{0.00027507200056476006, 0.00007707609571919427}	{0.000014725627945465803, 0.0001317000984534031}	{0.00012488274845029573, 0.00005318166707438796}	{0.00007188003907438027, 0.00017986175260380002}	{0.00016235947719132757, 0.00016681712200135188}	{0.0002313248262684872, 0.00016893289133553378}	{0.0000439818079610397, 0.00008502631781478786}	{0.00003111273946891601, 0.00007070732739488931}	{0.00004232591242017976, 0.00010519739902170884}	{0.00004745950353106172, 0.00016452416419885513}	{0.00005065177661573765, 0.00017936601693071286}	{0.00003883607210372264, 0.0001155116565389435}	{0.00010945919649281099, 0.00014738757863400924}	{0.000015233820149021105, 0.00015054513920368434}
{0.0002582194140166068, 0.0001059308490719545}	{0.00026902587314832994, 0.00009632055037848518}	{0.00012529420162134692, 0.00001874956279702752}	{0.00015848020572626948, 0.0001990312018405915}	{0.000053825404764114784, 9.404010830383897*^-6}	{0.00012805708267890192, 0.00014693467569335068}	{0.00011931411611549549, 0.00013844148375790626}	{0.00026490850475778245, 0.00011493233925417256}	{0.00016447284517736346, 0.0001645680366471621}	{0.00006682992339077883, 0.0001452342223047703}	{0.00011710434237273431, 0.000054310606282033665}	{0.00022575810203393637, 0.00014680872571376508}	{0.0001154517554862169, 0.00015979578553471856}	{0.000023161240125470446, 0.00011913992247126486}	{0.00017386911484072317, 0.0001161770382965047}	{0.00014390767441187544, 0.000024444996029389376}	{0.00013514971626296644, 0.00015141215166965228}	{0.00016801679561009934, 0.00008172836658705059}	{0.00007434212657269163, 0.000049892243984371494}	{0.000043629130840343394, 0.000034697721951987853}	{0.00011416758172443115, 0.00006004820283433552}	{0.000055935980970376584, 0.0001839179647660804}	{0.0001952256354892048, 0.00008200494573651587}	{0.00010507856302593624, 0.00008148308573392943}	{0.00005115311043645283, 0.00015092283090353275}	{0.00019091079118816243, 0.000022553146716946273}	{0.000045195533425517594, 0.00012559184514583923}	{0.0001786537747105703, 8.812852388509019*^-6}	{0.00025625701810256255, 0.000047189846982886806}	{0.00008041161158210697, 0.00007886648616056962}	{0.000049624552070406146, 0.0000867730059557866}	{0.00006696558774730866, 0.00011484106823150026}	{0.00015531440352782206, 0.00021058825748760963}	{0.00004599694105824314, 0.000022364390217142735}	{0.00010129906796892595, 0.00014282020134589668}	{0.000020832688926518616, 0.00003151501193720954}	{0.0002749226515291849, 0.00007701258617005393}	{0.00001470430273449168, 0.00013161313638875285}	{0.00012580800336401652, 0.00005394311912291366}	{0.00007231553401589666, 0.0001795182737565573}	{0.00016160511647313747, 0.00016622544650509447}	{0.00023113521736431246, 0.00016816516174557384}	{0.000044140837829624506, 0.0000852929858185622}	{0.00003154767579042893, 0.00007098903816089975}	{0.00004260699772914494, 0.0001048597720386374}	{0.00004798000912687204, 0.00016394378903725667}	{0.00005099490092668581, 0.00017930115067260315}	{0.000039083159689680944, 0.000115420368737625}	{0.0001085463669215151, 0.00014662560323568287}	{0.000015390398574183688, 0.0001503058328400983}
{0.00025766916553986147, 0.00010623301190625674}	{0.0002685472022158224, 0.00009660631568715876}	{0.00012539983284910386, 0.00001896263290894388}	{0.00015783692556341601, 0.00019884588323241232}	{0.000054487812071446826, 9.324430007684046*^-6}	{0.00012829017978747466, 0.0001472083525682938}	{0.00011932706297342912, 0.0001383980639151058}	{0.0002648160717728623, 0.00011499649002712646}	{0.00016398776553375335, 0.00016366342141415033}	{0.00006707553717490344, 0.00014538774136016642}	{0.00011776968152265235, 0.000054606931461296615}	{0.00022543576040313896, 0.00014707399864243134}	{0.00011581297877715832, 0.00015921730745132407}	{0.000023004733190970328, 0.00011931975440915605}	{0.00017435147120620646, 0.00011583192232946429}	{0.00014534084090891928, 0.00002592018184526609}	{0.00013550090232435113, 0.00015144320266714115}	{0.00016834744653570233, 0.00008220038369508888}	{0.00007493648758010195, 0.00005058227619126535}	{0.0000443538423894095, 0.00003437577623474082}	{0.00011444467849138485, 0.000059842422023491756}	{0.000056624443963679044, 0.00018408480102179115}	{0.00019432497373634455, 0.00008259604860159313}	{0.00010629588636613957, 0.00008219736992153146}	{0.000052091629207433484, 0.00015086482925312324}	{0.00018977279206369767, 0.000022125189444625554}	{0.000045623193093656685, 0.00012584874335279104}	{0.0001785854887937282, 8.885781442975838*^-6}	{0.0002561876643778726, 0.000047368220037062705}	{0.0000817245185634709, 0.00007892175629131558}	{0.00005027237543916426, 0.00008697581793773129}	{0.00006675235161631008, 0.00011343137963755636}	{0.00015573430916070868, 0.00021034610778530592}	{0.00004652240622279448, 0.000022114799277745916}	{0.00010189833310277164, 0.0001422622651926458}	{0.000021242595252503674, 0.000031773864253664506}	{0.00027473679597686914, 0.0000769513105933116}	{0.000014795084525658401, 0.00013150401660149547}	{0.00012674367878245281, 0.00005474001886449981}	{0.00007269540947519589, 0.00017921742285904928}	{0.0001608962882798529, 0.00016560938258264085}	{0.00023099200840467449, 0.00016751082412060675}	{0.000044228861850909986, 0.00008548290302438118}	{0.00003195100534003187, 0.00007126146419906591}	{0.000042918239950265384, 0.00010453461289801065}	{0.00004840442284306051, 0.0001632007455836263}	{0.00005136321133280395, 0.0001792003261446994}	{0.00003949070932610913, 0.00011532031161210762}	{0.00010761216937186201, 0.00014589109999334904}	{0.000015634053531575304, 0.00015008200805997324}
{0.0002571222746525342, 0.00010654308358877918}	{0.00026806098179103566, 0.00009691647819485336}	{0.0001258498147423516, 0.00001934003772287389}	{0.00015719426975364267, 0.00019865184317091643}	{0.000054943524085163924, 9.34312021019961*^-6}	{0.00012838914722461165, 0.00014748591330286786}	{0.00011937667283377457, 0.00013832880184652948}	{0.0002647583190554075, 0.00011514382206521235}	{0.00016340336123503882, 0.00016281600313099094}	{0.00006719100799944273, 0.00014541796560074434}	{0.00011858361018273153, 0.000054911469092198486}	{0.00022507181830050987, 0.00014731655828726075}	{0.00011623939517694014, 0.00015869050937367438}	{0.00002300315270871433, 0.00011925986780417125}	{0.00017478386019226244, 0.0001154791686389919}	{0.00014558875510979695, 0.000027292879434467102}	{0.00013582542255161144, 0.00015152605377762105}	{0.00016861618812080703, 0.00008267124008821871}	{0.00007553428752916398, 0.00005125805322306038}	{0.000045097820292373495, 0.00003404105189543956}	{0.00011475573744291508, 0.0000597074889771815}	{0.000057336648176544266, 0.0001842388309470505}	{0.0001934132176366797, 0.00008317190364019722}	{0.00010750984182153722, 0.00008298601860344063}	{0.0000529622843428615, 0.00015082722513343105}	{0.00018863358620115097, 0.000021725116815729818}	{0.000046064534934594814, 0.00012607472464319048}	{0.00017871099847968655, 8.838322218090328*^-6}	{0.00025614032640560884, 0.000047589237395645555}	{0.00008303636770954514, 0.0000788823624623166}	{0.00005089766784521894, 0.0000872360466461666}	{0.00006652149368638152, 0.00011207578556112266}	{0.00015623387700009308, 0.00020985377070226847}	{0.000047128678857534483, 0.00002180333516367893}	{0.00010244944696068248, 0.00014168553963652113}	{0.0000216477108421932, 0.00003208402309368996}	{0.0002745503056529052, 0.00007686421482043575}	{0.000014871347148852931, 0.00013140324603980438}	{0.00012758100079575188, 0.00005554043768768099}	{0.00007309021994453397, 0.00017897372658686128}	{0.00016023842622639396, 0.00016500507790789283}	{0.00023088344108474808, 0.0001668452862611809}	{0.00004419790029833466, 0.00008560646517968062}	{0.00003233546547707899, 0.00007153136056949054}	{0.0000432530792012405, 0.0001042152459352859}	{0.0000487023247580388, 0.00016250028313770175}	{0.00005170057160961137, 0.00017910691741962397}	{0.000039869635544154454, 0.00011523650121397505}	{0.00010665182664973047, 0.0001451037490530062}	{0.000015802661749729445, 0.00014984612957632756}
{0.0002565740427346438, 0.00010686956985052635}	{0.00026758682645482677, 0.00009711936195099786}	{0.00012624602328629826, 0.00001968709155342331}	{0.000156552587260507, 0.00019838375804614322}	{0.0000553517713237395, 9.381208482731889*^-6}	{0.00012861939427472193, 0.00014781565657804538}	{0.00011952224522694111, 0.0001382299150261888}	{0.0002647217595630926, 0.00011526008216675057}	{0.00016274493897559954, 0.000162114301115024}	{0.00006725425614681288, 0.0001454136206929015}	{0.00011933028276063078, 0.000055122185259790126}	{0.00022467235250165501, 0.00014759919875716556}	{0.00011660317752419025, 0.00015811674335639112}	{0.00002296413311789063, 0.00011922838015470108}	{0.00017521749620250655, 0.00011514396580921791}	{0.00014609083529420526, 0.000028519753600357033}	{0.00013605971462031906, 0.00015162143651905287}	{0.00016881107650024214, 0.00008313830525391316}	{0.00007606315830770124, 0.00005188799689414849}	{0.00004585627095184579, 0.00003366100772717408}	{0.00011509067030224832, 0.00005954353763274461}	{0.000058051594041089773, 0.00018434891166698835}	{0.00019239855304738397, 0.00008369674550538082}	{0.0001086810339346553, 0.00008379675809041574}	{0.00005380966805684796, 0.00015077895912395304}	{0.00018753074707253444, 0.00002135320026893651}	{0.00004653232468484644, 0.00012631740819794642}	{0.0001787714508152106, 8.763966734888246*^-6}	{0.00025613664467464365, 0.000047871041611662246}	{0.00008432480483865795, 0.00007875430602434944}	{0.00005155169773751091, 0.00008753486904297295}	{0.00006627893077682818, 0.00011065646292558519}	{0.00015653620936481388, 0.00020940191417745396}	{0.000047753084712034826, 0.000021523094802214748}	{0.00010301535294596491, 0.00014107589231425832}	{0.000022114035044729507, 0.000032449129108892055}	{0.0002743197586445275, 0.00007678645633027968}	{0.000014960019263719703, 0.00013131114527013617}	{0.00012838910780728772, 0.00005642056422997231}	{0.00007351690471305829, 0.00017875779716104766}	{0.00015963934632834853, 0.00016439324906009192}	{0.0002307712117628705, 0.00016606082145825203}	{0.000044184051508556456, 0.00008570223713929995}	{0.00003267584626466457, 0.00007176418034499444}	{0.000043732573004993376, 0.00010384046418684728}	{0.0000490725660801675, 0.00016177715974077488}	{0.00005211146639416621, 0.00017907272506634963}	{0.000040220006061485784, 0.00011511309619204244}	{0.00010571799722627174, 0.00014431996295443905}	{0.000016004825349471128, 0.0001496141241507368}
{0.00025604808927845283, 0.00010720712577209854}	{0.0002671407647816993, 0.00009729022503117812}	{0.00012694370659927366, 0.000020009574606936103}	{0.0001560056295754263, 0.00019812550266181154}	{0.000055927116172213906, 9.542178979474556*^-6}	{0.00012888852859796823, 0.00014822897361073777}	{0.00011959946642743642, 0.0001381376107213908}	{0.00026461236860863684, 0.00011532323859414903}	{0.0001620210435150164, 0.0001613376490760066}	{0.00006732546508427466, 0.00014541106689244384}	{0.00012011152901726828, 0.00005512824750274783}	{0.00022434240783851604, 0.00014753316137716633}	{0.00011686690651501052, 0.00015751766717777324}	{0.000022849367307548994, 0.00011930005152906923}	{0.00017561063325396975, 0.00011480574326357476}	{0.00014678482319109508, 0.00002964980053569971}	{0.0001363208701368064, 0.00015173324684129584}	{0.00016902349489976328, 0.00008364020183598168}	{0.00007656879536690618, 0.00005251027770521583}	{0.00004655037202730525, 0.00003319424990579567}	{0.00011542806582720584, 0.000059320862244847226}	{0.0000587893423712255, 0.00018443067485088372}	{0.00019127872472293796, 0.00008430966321866421}	{0.00010969745273601338, 0.00008456755483500424}	{0.00005476448332198611, 0.0001507671581893711}	{0.00018640449558408206, 0.000021037179781017698}	{0.000046940438600755305, 0.000126545203047658}	{0.0001788345516261812, 8.682409417388817*^-6}	{0.00025609945066096387, 0.00004815516155177729}	{0.0000856007335576759, 0.00007855237968951487}	{0.00005221152945558173, 0.00008783503876439723}	{0.00006600058662327688, 0.00010933629409102018}	{0.00015682510187460375, 0.00020902955132908526}	{0.00004848201997451071, 0.000021139042521844866}	{0.0001035634405291792, 0.0001405304572102431}	{0.000022604404855677482, 0.00003287619045661599}	{0.0002741134905780675, 0.00007668215709929314}	{0.000015015492228961954, 0.00013125636711806745}	{0.00012917924390471277, 0.00005733316856485}	{0.00007387560172703553, 0.00017855014990662152}	{0.00015896366433707128, 0.000163746950789691}	{0.0002307691139889232, 0.00016522738178417523}	{0.00004413718825806289, 0.00008576277050289496}	{0.00003306434562270418, 0.0000720590763983977}	{0.00004423099118250329, 0.00010344411492615816}	{0.00004940972431947846, 0.00016112146591649654}	{0.0000524749753645899, 0.00017908196509798443}	{0.000040594084314951035, 0.000114984212155698}	{0.00010477390855012114, 0.00014356626359240593}	{0.00001623643901148155, 0.00014939440544151843}
{0.0002555382645136398, 0.00010756599600407482}	{0.0002666559143629433, 0.00009747108029742164}	{0.00012756231501029425, 0.000020327401453267897}	{0.0001555405536948487, 0.00019791003551091767}	{0.00005636321095962241, 9.680591638149373*^-6}	{0.00012913796987011687, 0.0001486911622128638}	{0.00011963495036653625, 0.00013804055700380533}	{0.0002644756784222247, 0.00011531633248408228}	{0.00016138764255702102, 0.00016052793110006138}	{0.00006721670989691884, 0.00014542367699746234}	{0.00012091167909796292, 0.00005502001887053578}	{0.00022399527931279644, 0.00014760225089062537}	{0.0001171292328745366, 0.00015696688468353208}	{0.000022709508713702096, 0.00011939944524049645}	{0.00017602332137430882, 0.00011446431419313132}	{0.00014757293657771241, 0.000030662180637822224}	{0.00013660255051805477, 0.00015187074969300716}	{0.00016924949454613894, 0.00008419201328808805}	{0.00007712523662002012, 0.0000531507964339494}	{0.00004720353452802455, 0.00003298046882870098}	{0.0001157582472986019, 0.00005918597146929497}	{0.00005946732030196959, 0.0001845453349981379}	{0.0001902153061570277, 0.00008479906449402857}	{0.0001106563895918929, 0.00008534643609396823}	{0.00005570257938045226, 0.00015068445672676296}	{0.0001852252997323147, 0.000020744730293562524}	{0.00004731202195136734, 0.0001267926505543496}	{0.00017904240266637472, 8.682853084005464*^-6}	{0.00025602728588963806, 0.00004846353773056528}	{0.00008694270652193579, 0.00007833752305579183}	{0.000052958925615044705, 0.00008809886999449617}	{0.00006561231061108844, 0.00010789007196914123}	{0.00015715176225619129, 0.00020874277031950164}	{0.00004907477503260234, 0.000020745168837663277}	{0.00010418762640662416, 0.00014000098674232895}	{0.00002313534848182361, 0.00003329727501123013}	{0.0002739100673181622, 0.00007659179858778155}	{0.000015102186099003138, 0.0001312217608765161}	{0.0001299507305402334, 0.00005827360469880625}	{0.0000742375372341943, 0.000178289194293502}	{0.00015832586902802927, 0.0001631417555392637}	{0.0002308169772031972, 0.00016446904646029805}	{0.000044006247567608685, 0.00008576090412146975}	{0.00003350468788487867, 0.00007234438473165625}	{0.000044712977327312885, 0.0001030421914704397}	{0.000049746231480676655, 0.00016037184014424866}	{0.00005291348849035372, 0.0001791236677105016}	{0.00004097314840796087, 0.00011484683970799577}	{0.0001039239811216181, 0.0001428272354299704}	{0.00001638066110074731, 0.0001491888409265947}
{0.0002551702497126602, 0.00010796125667406349}	{0.0002662393624888221, 0.00009757453698841174}	{0.00012837215285930724, 0.000020642080048525086}	{0.00015494688916932594, 0.00019753643363732855}	{0.00005680703819224575, 9.901002499994526*^-6}	{0.0001293350174373282, 0.00014910957893198257}	{0.00011960119389306623, 0.00013794937164058184}	{0.00026429717432823217, 0.00011523367876436217}	{0.0001608291991807508, 0.00015969297644715145}	{0.00006718254914894527, 0.00014550067991097207}	{0.00012166416825768858, 0.000055002352348671385}	{0.00022361309839419102, 0.00014766903403018317}	{0.00011743844482514166, 0.00015634500179267214}	{0.00002256788069339966, 0.00011951793284239246}	{0.00017647992652846295, 0.00011411861823705565}	{0.00014834836092824058, 0.0000315227644825307}	{0.00013684901549639361, 0.00015201209814974848}	{0.000169399430428154, 0.00008467346111323511}	{0.00007750050053136343, 0.00005355922506711673}	{0.00004785325063324663, 0.00003273652874994424}	{0.00011624656171433513, 0.00005908550315834879}	{0.0000602177477173297, 0.0001845866844352042}	{0.00018898226046391663, 0.00008528871345734413}	{0.00011152245845230252, 0.00008609064561716014}	{0.00005656841964003796, 0.00015062974530283572}	{0.00018411802726214942, 0.000020593198590139122}	{0.00004759557712220588, 0.00012699363064843362}	{0.0001792064445320693, 8.702840100110133*^-6}	{0.0002559109907849445, 0.000048760869575280645}	{0.00008807697709395054, 0.00007806354972405888}	{0.00005373479092398194, 0.00008832550317194984}	{0.00006526903305650477, 0.0001065273633322048}	{0.00015753660126003883, 0.00020835559841582692}	{0.00004970038082668211, 0.000020397123245721545}	{0.00010483185172775584, 0.0001393696748645394}	{0.000023719436659056116, 0.000033691499872498096}	{0.0002737655865464138, 0.00007650173797717772}	{0.00001518591516945516, 0.0001311532857865133}	{0.00013070868694824367, 0.000059243124266353015}	{0.00007457772140607198, 0.00017802509818382002}	{0.00015772809049611778, 0.00016249654532662938}	{0.00023088928334638603, 0.00016376747087450783}	{0.0000438955370281723, 0.00008566994890408925}	{0.00003395321550066818, 0.00007262021983279942}	{0.00004522702755061669, 0.0001025323461770243}	{0.00005008275849505016, 0.00015969644987371797}	{0.000053401192562408224, 0.0001791681993560584}	{0.000041248249921830676, 0.00011474416423605403}	{0.00010304631904011091, 0.00014208738144791676}	{0.000016549398166584996, 0.00014896071455035124}
{0.00025490321981325664, 0.00010837213083637137}	{0.00026577164479590004, 0.00009777150203409894}	{0.00012913673560428163, 0.00002095313499102632}	{0.00015439962614169182, 0.00019715782428903766}	{0.00005722246498501894, 0.00001010921083663669}	{0.00012961492534878933, 0.00014977358754855518}	{0.0001196151134924975, 0.00013785684168677098}	{0.00026414621609053635, 0.00011527231263951987}	{0.00016030539008262334, 0.00015899591565875302}	{0.00006707285123876463, 0.00014554164965889608}	{0.00012231728655683971, 0.000055044042463985965}	{0.0002233119573503231, 0.00014775205522678353}	{0.00011768652430753663, 0.00015572858558620984}	{0.000022458523554621966, 0.00011963162716326522}	{0.0001770091937354848, 0.00011377803203362466}	{0.00014922345944132562, 0.000032405339988767824}	{0.0001371636057503346, 0.00015215226912792453}	{0.0001695834284858417, 0.00008528404902756204}	{0.00007786368308505473, 0.000053954509600805156}	{0.000048529693806994376, 0.00003241599422669093}	{0.00011672528683939192, 0.00005901427181327797}	{0.000060817676597926886, 0.00018458408607408455}	{0.00018786955048274808, 0.00008569437635491714}	{0.00011240177388824655, 0.00008688777958224748}	{0.000057310833632347626, 0.00015058677422877885}	{0.00018305796864396173, 0.000020463816819294603}	{0.0000478844967797055, 0.00012714529851540947}	{0.00017944360693957387, 8.770056287501951*^-6}	{0.0002558002586065859, 0.00004908699968455432}	{0.00008911190606616628, 0.00007781136308219207}	{0.000054515589052362954, 0.00008849321951835496}	{0.00006494164432574541, 0.00010511845060185168}	{0.00015795870491406495, 0.00020806097395121705}	{0.00005031310529532013, 0.000020035270626338905}	{0.00010541350149159858, 0.00013885911277788877}	{0.000024265085578347237, 0.000034043525933475975}	{0.0002736135376146146, 0.00007638739914431328}	{0.000015203463175312384, 0.0001310664931115377}	{0.00013143849166255772, 0.000060256906791850816}	{0.0000749225236294923, 0.00017771079457826468}	{0.00015711963629212646, 0.0001617856547637611}	{0.0002310176868201585, 0.00016299000325258097}	{0.000043681547318792986, 0.00008560888055136919}	{0.00003434401408492822, 0.00007285579474149124}	{0.00004571142026807274, 0.00010200163234588881}	{0.00005048617177573131, 0.00015914001995640426}	{0.00005393903250278901, 0.00017917354196335064}	{0.00004149786191171759, 0.00011467126731760519}	{0.00010227585111400603, 0.00014129046245537526}	{0.000016747199847588135, 0.00014867699729476946}
{0.00025480184256241434, 0.00010878577253222596}	{0.0002653177792802753, 0.00009791342802933422}	{0.00012995057589458, 0.0000212654370766155}	{0.00015381849852263296, 0.0001968822159148381}	{0.000057567418450754054, 0.000010364031673886374}	{0.00012989955244813777, 0.00015047983489562607}	{0.00011966418080557826, 0.00013772718799858082}	{0.00026399422700614525, 0.00011534382957478006}	{0.0001597144746329499, 0.00015823154832184878}	{0.00006680310869719941, 0.00014559807389620666}	{0.0001229461030661353, 0.00005524721412171298}	{0.0002229749051808009, 0.00014772731442354685}	{0.00011788972416177485, 0.00015511261258237166}	{0.000022260614220144097, 0.00011974178141426536}	{0.00017752702679559037, 0.00011342634472628344}	{0.00015004039249037892, 0.00003329208292031152}	{0.00013742294113618976, 0.00015227580763563567}	{0.00016978134881368167, 0.00008588401108595555}	{0.00007818101155858122, 0.000054362561828231594}	{0.000048966898270301205, 0.00003201642578598764}	{0.00011728970938173735, 0.000059006397063482216}	{0.00006141726845335258, 0.00018452871470613804}	{0.00018679706755523706, 0.00008607715661273059}	{0.00011326926775983622, 0.00008772076949323035}	{0.000058021765332107875, 0.00015053660512182244}	{0.00018207363251699474, 0.00002032441570674636}	{0.00004822361579282746, 0.00012729848347838485}	{0.00017955485235420654, 8.864021106333627*^-6}	{0.00025570116940909883, 0.000049534710424411495}	{0.00009034146818195059, 0.00007760394140865942}	{0.000055259375132815735, 0.00008858498293485352}	{0.00006462645473769185, 0.00010375235489078208}	{0.00015829717433654857, 0.00020761131584922998}	{0.00005087367443058435, 0.000019621194669527454}	{0.00010596719491182503, 0.00013832562884709483}	{0.000024690207757137997, 0.00003433132223962465}	{0.00027342276900596665, 0.00007627210912837436}	{0.00001526648164113208, 0.00013095950846500918}	{0.0001320455165288368, 0.0000612212943731722}	{0.00007534310294713106, 0.00017734982653885855}	{0.0001564652941483662, 0.00016112844110392017}	{0.00023115155508615212, 0.00016219550355826715}	{0.000043414343309145226, 0.00008558160427237725}	{0.00003471022177293218, 0.0000730919243117089}	{0.00004625334058918275, 0.00010143742182555514}	{0.00005091663790627924, 0.00015852162317560488}	{0.000054480173094849686, 0.0001791445114214189}	{0.000041814462067036614, 0.00011456835192067707}	{0.00010141450253893907, 0.00014043605934505583}	{0.000016925683640899046, 0.00014841368046093696}
{0.00025491460944857247, 0.0001092353497195943}	{0.0002648532616029088, 0.00009800643257471698}	{0.00013086801789833727, 0.000021604847371742895}	{0.00015333764445184687, 0.0001965910569557028}	{0.0000579776585892037, 0.000010659552133652864}	{0.00013010542464994435, 0.00015117699447345006}	{0.0001198222405537219, 0.00013753068935384936}	{0.0002639158527978711, 0.00011548573348662237}	{0.00015906263581787038, 0.000157435832272736}	{0.00006649842441684252, 0.00014560171982364498}	{0.0001235465621003271, 0.000055480668732619604}	{0.00022260305595439147, 0.00014777574851844506}	{0.00011811871509757952, 0.0001544790056930225}	{0.000022122446595154774, 0.00011983358373273805}	{0.00017804516982657502, 0.00011309257587648562}	{0.00015084810538990172, 0.000034165358459355354}	{0.00013771372790685415, 0.0001523256734044581}	{0.0001698802961391558, 0.00008642672786095596}	{0.00007857445130035124, 0.00005482446181787292}	{0.00004941300928450811, 0.00003172582640999463}	{0.00011786471665498618, 0.0000589843220571464}	{0.00006201259812453032, 0.00018446089150171436}	{0.00018568749727283407, 0.00008643496108024853}	{0.00011406764499750338, 0.00008850908552671104}	{0.000058613360604356864, 0.00015047434705016513}	{0.00018100018877673744, 0.000020167793511399938}	{0.00004857582314655835, 0.00012741770076543578}	{0.00017958719307339374, 8.92905487972225*^-6}	{0.0002555711995305707, 0.00004975204088420285}	{0.00009160532549897504, 0.00007743412391766566}	{0.000056092292211654346, 0.00008865175733505163}	{0.0000642474554613532, 0.00010244973469675501}	{0.00015859598931188988, 0.0002071263259318789}	{0.000051432286034461976, 0.000019275256327932723}	{0.00010656451898986369, 0.0001377804686465598}	{0.00002508568787618719, 0.0000345924550827069}	{0.0002732562094112902, 0.00007613840039109319}	{0.000015396310282040146, 0.00013085608396588331}	{0.00013253366576873707, 0.00006218364876911701}	{0.00007571355660628072, 0.0001770128301239053}	{0.00015578068397065098, 0.0001605092111138107}	{0.00023127466821786302, 0.00016144117844234428}	{0.00004330070527074066, 0.00008558776594552568}	{0.00003503939544934205, 0.00007330981615682975}	{0.000046814216245450667, 0.00010087933555232449}	{0.00005123504155978047, 0.00015775194266056097}	{0.0000550160746094153, 0.00017911312626822795}	{0.00004211043015596566, 0.00011445393529652851}	{0.00010057647350312235, 0.00013958360381981908}	{0.00001710358229937155, 0.0001480946446355298}
{0.00025515453902553417, 0.00010973355297924429}	{0.0002643401779970899, 0.00009813475491704967}	{0.000131729075596306, 0.000021688241327439426}	{0.0001528438590813, 0.00019631374758305667}	{0.00005822461742694381, 0.0000109293303081099}	{0.00013036917912428805, 0.00015188577706964392}	{0.00011998736625392392, 0.000137292930401248}	{0.00026375592056764014, 0.00011544634964394806}	{0.00015833623220107512, 0.00015663023144885945}	{0.0000660807793634833, 0.00014557836636157844}	{0.0001242050607510991, 0.00005564117617457943}	{0.00022233333699213603, 0.0001478686533882028}	{0.00011832847823871318, 0.00015380704289082362}	{0.000022011871861804842, 0.00011991881892046239}	{0.00017851836099131444, 0.0001127323999713663}	{0.00015163888972589222, 0.0000350105413401757}	{0.00013806243010788195, 0.00015239077313205227}	{0.00016998403753290366, 0.00008702840096819382}	{0.00007891434352508373, 0.00005523702224474698}	{0.000049906526740433246, 0.000031497256147118626}	{0.00011840123605217205, 0.00005899449384445709}	{0.00006266220774857327, 0.00018437554061840984}	{0.000184568598880538, 0.00008688827950355775}	{0.0001148357660225997, 0.00008927256299911617}	{0.00005917286135219877, 0.00015039865295638557}	{0.00017993097669560546, 0.000019924978972045933}	{0.000048965272330900983, 0.0001275148348597249}	{0.00017987056820632568, 8.950413246806802*^-6}	{0.000255455889434561, 0.00004995938787581198}	{0.00009286884726202006, 0.00007728931315169769}	{0.00005689896037545556, 0.00008867287190862509}	{0.00006383815367335396, 0.00010119688888218118}	{0.00015890437822568173, 0.0002066821766926691}	{0.00005200138906078251, 0.000018995518471244185}	{0.00010713415349629775, 0.0001372003392143934}	{0.000025444244151528417, 0.00003483791989556085}	{0.0002730499628352636, 0.00007602698623020523}	{0.000015501747803099184, 0.00013077404041203318}	{0.00013295790140568757, 0.00006321184413166385}	{0.0000761002862932602, 0.00017664888019374857}	{0.00015506607362312228, 0.00015987763926956906}	{0.00023146006340847328, 0.00016076125298286194}	{0.00004309845198479841, 0.00008555321172999875}	{0.00003532076711766062, 0.00007349593741327533}	{0.000047459760945679603, 0.00010030359531126295}	{0.0000513957146684014, 0.0001569144131818373}	{0.00005550895553946351, 0.00017910453999494792}	{0.00004248617223025821, 0.00011434849754982794}	{0.00009965342372860402, 0.0001387820206246527}	{0.00001723001396869261, 0.00014780479819648988}
{0.00025556824679502475, 0.00011003948333150943}	{0.0002638529986354311, 0.00009822367545841839}	{0.00013256917626410007, 0.00002179007731065486}	{0.00015232637685248665, 0.00019612109240118897}	{0.000058390488871968665, 0.000011136832179079681}	{0.000130687983110101, 0.00015259137309832376}	{0.00012016832011610046, 0.0001370318951313041}	{0.0002636286409738127, 0.00011548015715159875}	{0.00015774348323521675, 0.00015577853459394523}	{0.00006564312626352127, 0.00014556838257789853}	{0.0001249693736258703, 0.00005567177547723887}	{0.00022205496146747778, 0.00014786968858948113}	{0.00011848094857562258, 0.00015317781798310345}	{0.00002187305179010705, 0.00012000823095144587}	{0.00017900477192495744, 0.00011236031452189619}	{0.00015237252523823868, 0.00003585230810254232}	{0.00013842218645710393, 0.00015245391549853753}	{0.00017003239294738928, 0.00008760753875938063}	{0.00007923698710748807, 0.000055650248188840516}	{0.00005042306998944446, 0.0000312794876361586}	{0.00011899414544245886, 0.00005901948071381863}	{0.00006327600756657541, 0.00018430449927805254}	{0.00018328335891518199, 0.00008733381885807451}	{0.00011557507995221545, 0.00008996238424943338}	{0.00005972123625487232, 0.00015029915022374583}	{0.00017880960330722293, 0.000019623442822205257}	{0.000049353034461658136, 0.00012759506306859872}	{0.00018008859869167085, 8.86225385376335*^-6}	{0.0002553474635863128, 0.00005023259081484952}	{0.00009415721422850615, 0.00007716490113958614}	{0.000057603346530147815, 0.00008860561985553472}	{0.00006343721025543799, 0.00009990364392176428}	{0.00015916026721064227, 0.0002062861277304359}	{0.0000526652683231105, 0.000018550789391489204}	{0.00010770498931805784, 0.00013651660339615522}	{0.00002574811072803574, 0.00003501707562299254}	{0.0002729015461692545, 0.00007591657110763816}	{0.000015595176377106092, 0.00013073087264239063}	{0.00013336129964274565, 0.00006424961881725476}	{0.00007648338418982572, 0.0001762834891522499}	{0.00015439602391494249, 0.00015918578550804105}	{0.00023162187775914732, 0.0001599269025623965}	{0.00004286627587324167, 0.00008552669123929975}	{0.00003564208167433682, 0.00007369300987209472}	{0.00004817419523994527, 0.00009967918742335097}	{0.000051550993208666976, 0.00015617580843062435}	{0.000056022171199848785, 0.00017914930605017102}	{0.0000428028528063031, 0.00011422681874940276}	{0.00009868882240853532, 0.0001379939862762388}	{0.000017276172753730143, 0.00014746779694798786}
{0.00025608812065482594, 0.00011032661179024356}	{0.0002633392591159382, 0.0000983059372156789}	{0.00013335380636889286, 0.00002178317506483327}	{0.00015182972001898858, 0.00019595158871972933}	{0.000058623058218551824, 0.000011393584262622445}	{0.00013107406829997116, 0.00015338370186353286}	{0.00012031987140074118, 0.00013678523005416647}	{0.0002635015532863804, 0.00011555000241911188}	{0.00015723299776567047, 0.00015477587161929031}	{0.00006530771486863654, 0.00014565512473257416}	{0.00012558116235132974, 0.000055541818789192936}	{0.0002218532624648442, 0.00014773449731223643}	{0.00011862143527044606, 0.00015247084984451243}	{0.000021626078657981735, 0.00012035853416240352}	{0.00017947010520643895, 0.00011198087004012491}	{0.00015311063943561362, 0.000036790862578458156}	{0.00013882008324610844, 0.00015251918038629005}	{0.00017004137201343222, 0.00008819816559016826}	{0.000079567232636514, 0.00005603451200885413}	{0.000051008535049079265, 0.00003104953663146539}	{0.00011958159724818406, 0.00005899910729675008}	{0.00006388250579845762, 0.00018426371557829586}	{0.00018205657219798135, 0.00008772425356336901}	{0.00011622323097392547, 0.00009055129552873229}	{0.00006022111743816042, 0.00015020991715231294}	{0.00017756832997706433, 0.000019287636340347264}	{0.00004972484160337449, 0.00012772726507126548}	{0.00018035121473990948, 8.769481264376262*^-6}	{0.0002551593411238438, 0.00005049301561095741}	{0.00009541482235319481, 0.00007705522837402451}	{0.000058308289710574634, 0.000088472922022846}	{0.00006298358397941519, 0.00009869129995478983}	{0.00015940452635065797, 0.00020592337269211393}	{0.00005321047090090115, 0.000018125996220411445}	{0.00010825783518312463, 0.00013576335264015398}	{0.000026030297150096683, 0.000035151059295934254}	{0.0002727561689794067, 0.00007580362785689684}	{0.000015725385935907038, 0.0001306473972984945}	{0.00013384062822230063, 0.00006524980487023796}	{0.00007682664947216537, 0.00017592323259841956}	{0.00015373174253891726, 0.0001585102476952574}	{0.00023174416171587196, 0.00015917416144785855}	{0.000042715747156153136, 0.00008552365355956834}	{0.00003591540856832762, 0.00007389895970079482}	{0.00004891822901896359, 0.0000990123736832606}	{0.00005187797138157482, 0.00015550539242327487}	{0.00005649670718858275, 0.0001791949348130716}	{0.000043107640683951576, 0.00011411352017652833}	{0.00009768829082088332, 0.00013722567013828548}	{0.000017432234948914665, 0.00014717240085971672}
{0.0002563372158053459, 0.00011078020245785862}	{0.0002628486803604449, 0.00009839109602261579}	{0.0001341398881538134, 0.000021803662920334516}	{0.00015132764310054806, 0.000195846862904206}	{0.00005885780247377268, 0.00001163769164566166}	{0.0001315287375681153, 0.0001541080596444064}	{0.00012042258840727307, 0.00013654302493684036}	{0.0002633692022553032, 0.00011563886091217536}	{0.00015675736283225718, 0.00015374264948493765}	{0.00006495065919832794, 0.00014572702560682166}	{0.00012624971216399226, 0.000055381463734472796}	{0.00022168506984853698, 0.0001474992520771584}	{0.00011878823660981841, 0.0001517360514923839}	{0.000021361792318150004, 0.000120571302440192}	{0.00017992708357101835, 0.00011157649231960132}	{0.00015367527769051157, 0.000037613531953396765}	{0.00013918896389104816, 0.00015258261822454045}	{0.0001700496411736164, 0.00008882516482747887}	{0.00008000554289402912, 0.000056463126825239375}	{0.00005155779922251126, 0.00003088431708693693}	{0.00012017371899017823, 0.00005899917387958893}	{0.00006443092167713819, 0.0001842950449355743}	{0.00018085904999998347, 0.00008808058377140667}	{0.00011692796049073945, 0.0000911493743666165}	{0.00006072296927663363, 0.00015016572508250493}	{0.00017615880155172402, 0.000018924963879825965}	{0.000050092275423918, 0.00012790839925240217}	{0.0001805548370806089, 8.700451986343794*^-6}	{0.00025497747578873684, 0.000050774461349915924}	{0.00009659146963606303, 0.00007691345365563889}	{0.00005893656235743753, 0.00008829873764595139}	{0.0000625045910014903, 0.00009753246729026422}	{0.00015977838729577468, 0.0002055494258829014}	{0.00005376411830156344, 0.000017660276396598074}	{0.00010883879214708438, 0.00013503426655103124}	{0.00002624131522394106, 0.00003524724181256761}	{0.0002726433951048071, 0.00007567434857374094}	{0.000015932658186408285, 0.00013053734528008316}	{0.00013433998291899568, 0.00006615041594260208}	{0.00007711156612741348, 0.00017557599222457263}	{0.0001530765803555616, 0.00015777069296848202}	{0.00023183903263634866, 0.00015862882983563466}	{0.00004253892644960022, 0.00008552270539693829}	{0.00003620940702062495, 0.00007414812220428182}	{0.00004955858507855776, 0.00009832933440407748}	{0.00005242358200793863, 0.00015492079748312632}	{0.000056883311768643715, 0.0001792259134629626}	{0.00004346604416507524, 0.0001140042662055335}	{0.00009671655816519934, 0.00013650943641255758}	{0.00001755397317876769, 0.00014687687183447757}
{0.00025654866465864794, 0.00011122214293618298}	{0.00026229701812385624, 0.00009848304265284295}	{0.00013500850316516068, 0.00002175252263013594}	{0.00015081148975208065, 0.00019571673578098453}	{0.00005909551224412261, 0.000011894370023250267}	{0.0001320431211604787, 0.00015481168731540363}	{0.00012048361538470727, 0.00013636328884341264}	{0.0002632777314370216, 0.00011576807382948476}	{0.00015623317913021802, 0.00015274439902831615}	{0.00006452167717598335, 0.00014580235525172503}	{0.00012689229887392613, 0.00005533646068888408}	{0.00022147341967776913, 0.00014756945082202685}	{0.00011899209050122961, 0.00015098028155998618}	{0.000021191032219821382, 0.00012070319026355862}	{0.0001803857245587405, 0.0001111682946810798}	{0.00015416359946127307, 0.00003849723050011767}	{0.00013959454546985442, 0.00015270809841285086}	{0.00016999563830443227, 0.00008940170059116065}	{0.00008053704511335114, 0.000056881376411943423}	{0.000052103772444478565, 0.000030793874740936174}	{0.00012076230204891472, 0.00005902582523559734}	{0.00006502538321735124, 0.00018435733261169964}	{0.0001796758407014729, 0.00008839901625921562}	{0.00011772895959768873, 0.00009181039598456818}	{0.00006120292332480568, 0.00015009096470102598}	{0.00017471781002141102, 0.000018521196167204494}	{0.000050498382153714276, 0.0001281970410534505}	{0.0001806850843879892, 8.708457952885015*^-6}	{0.0002548381935543492, 0.00005100788829285599}	{0.00009778644621610842, 0.00007671799071963189}	{0.00005959429278657927, 0.00008805918956590679}	{0.00006203135351408284, 0.00009640676041599631}	{0.00016014002456462867, 0.00020514559980873743}	{0.00005421034143268349, 0.000017206796224481636}	{0.0001094842969648806, 0.00013429586270737024}	{0.000026355270883041974, 0.000035257564649435374}	{0.0002725533733261534, 0.0000755514345832046}	{0.00001614415122414083, 0.00013043427563794643}	{0.00013488460625718399, 0.00006714029427341198}	{0.00007741205985238844, 0.00017526735043778036}	{0.00015248259945781995, 0.00015707972721861027}	{0.00023186914847113523, 0.00015804204625876462}	{0.00004233029575944656, 0.00008550124662739583}	{0.000036495019700564736, 0.0000744014172870313}	{0.00005010402792496858, 0.00009770888710815445}	{0.0000529394099474782, 0.00015436005933614535}	{0.000057315702826183194, 0.0001792540517844237}	{0.000043807952636999907, 0.0001139063760487436}	{0.00009573289219594181, 0.00013571940080045667}	{0.000017594919520689156, 0.00014656835761732274}
{0.0002566915196231764, 0.00011166881701874116}	{0.0002617518205733787, 0.00009857192998911676}	{0.0001358830987439238, 0.000021710835233764303}	{0.00015019923689264098, 0.0001955343330000417}	{0.00005933819050757207, 0.000012142354430014543}	{0.00013258408731275508, 0.0001554800941082456}	{0.00012059549813983448, 0.00013614810881992746}	{0.0002631826131896325, 0.00011591316739465585}	{0.00015579740453103492, 0.0001517517319649377}	{0.00006417275735431606, 0.00014583580141840657}	{0.00012744122053055402, 0.00005535183314518122}	{0.00022133837083119657, 0.0001473659590049758}	{0.00011922513171355206, 0.00015016238950556565}	{0.00002105231185839008, 0.00012074224777448455}	{0.00018082946788111997, 0.00011075504586344932}	{0.00015461779740797113, 0.000039392138440771994}	{0.00013999823396708001, 0.0001528906660399473}	{0.00016990402704061242, 0.00008998071504420297}	{0.00008107361449557254, 0.00005725525702561323}	{0.0000526709499870085, 0.000030430230985988246}	{0.00012134410724946492, 0.000059015422472695}	{0.00006569648799305643, 0.00018447662467615156}	{0.00017837438089658237, 0.0000887317885457152}	{0.00011858781051825646, 0.00009251809746168469}	{0.00006160049867385204, 0.00015007399677629548}	{0.00017329771217122335, 0.00001817850418253997}	{0.00005088344572133826, 0.00012854290154481205}	{0.00018083741733449147, 8.741198108845074*^-6}	{0.00025464943632834994, 0.00005125059452801786}	{0.00009896803475691756, 0.00007649977555047676}	{0.00006016335070018503, 0.00008781379391486794}	{0.00006165926182874433, 0.00009541984553830469}	{0.00016038731419009216, 0.0002047590931187289}	{0.00005467813633110205, 0.000016785174425897146}	{0.00011015885405271985, 0.000133587938462448}	{0.000026436839071651422, 0.00003524182868293875}	{0.00027244064229652205, 0.00007541029418198929}	{0.000016293764194310908, 0.00013028596856048917}	{0.00013536241387187276, 0.00006814878924950924}	{0.00007773136152322502, 0.0001749674120701513}	{0.00015189626126765928, 0.000156384379426544}	{0.0002319524114418136, 0.00015748949169867654}	{0.00004228705513477802, 0.00008554097790727287}	{0.0000367693323225272, 0.00007465448343610554}	{0.00005063854169469156, 0.00009708246231544473}	{0.000053370602998833746, 0.00015370156285483166}	{0.00005770830295050204, 0.00017923005819018214}	{0.00004415413972787681, 0.0001138058948716673}	{0.00009471186750456323, 0.00013493580373808366}	{0.000017720909748736505, 0.00014628447592301852}
{0.0002567119929899414, 0.00011208855414288086}	{0.000261180724787212, 0.0000986308609680204}	{0.0001366874856577685, 0.000021529381631795484}	{0.0001496308051387598, 0.00019537315028831843}	{0.00005954825333046181, 0.000012257941130363948}	{0.00013319393557459244, 0.00015625066806326148}	{0.00012072856163683986, 0.00013592996124498868}	{0.0002630976840929618, 0.00011613357245454051}	{0.0001553092669801492, 0.00015071626756246742}	{0.0000637656403149653, 0.00014585383418234325}	{0.0001280192611047517, 0.000055385856265924666}	{0.00022111444217099582, 0.00014739976443259588}	{0.00011941898675355834, 0.00014937454675048982}	{0.000020937554855343596, 0.00012092804923096747}	{0.00018124161607957923, 0.0001103551112198387}	{0.00015511208273959138, 0.00004042589055410994}	{0.0001402900979686095, 0.0001530151814032667}	{0.00016982729490237726, 0.00009061295595276671}	{0.00008173944674171752, 0.00005773622631012203}	{0.00005326840553481749, 0.000030090406307589734}	{0.00012187914693020759, 0.000058936126767453705}	{0.00006636428618532776, 0.00018467884002466953}	{0.00017716346002750904, 0.00008904183253463513}	{0.00011943536835958692, 0.00009324514154080746}	{0.00006196127976084155, 0.00014999374510702695}	{0.00017182860526455688, 0.000017830241490985033}	{0.00005130135936968239, 0.0001289358319356108}	{0.0001811294276970871, 8.72681947445282*^-6}	{0.00025442661211880907, 0.00005146542869824226}	{0.00010018758523881803, 0.00007623004163500284}	{0.000060662594933144405, 0.00008754268066878288}	{0.00006116188066837348, 0.0000943098502879327}	{0.00016055669246216255, 0.00020439008388140214}	{0.00005515721102984188, 0.000016307743421850964}	{0.00011079210849541258, 0.0001329414595972322}	{0.00002646181405143383, 0.00003519833617423526}	{0.0002722826057060918, 0.00007526886698922484}	{0.000016427067557479583, 0.00013014815843162154}	{0.0001357512786404467, 0.00006918209451816383}	{0.00007810433139886131, 0.00017467238341003604}	{0.00015131405272002195, 0.00015573181126731119}	{0.00023209191021381274, 0.00015683482568249236}	{0.00004231908283844449, 0.0000855998388861218}	{0.00003703358019515907, 0.00007488411488723763}	{0.0000512334367328028, 0.00009642367918999965}	{0.000053684627287510546, 0.00015291526342631277}	{0.000058093688716218856, 0.00017919102110978323}	{0.00004454383486471558, 0.00011369992406795227}	{0.00009365203530519986, 0.00013421146209625757}	{0.000017890823559594168, 0.00014593744131752022}
{0.0002565912564538915, 0.00011249756812866932}	{0.00026056487216937304, 0.00009869531436694815}	{0.00013749151171073658, 0.0000213701670400169}	{0.00014913591982100542, 0.0001952102893549657}	{0.0000597863476941884, 0.000012390560857864005}	{0.0001337930171809185, 0.000156894906876489}	{0.0001208076712116682, 0.00013570559963729554}	{0.0002629928701750376, 0.00011630182099442535}	{0.00015470758197413137, 0.00014970949618311685}	{0.00006338630606052478, 0.00014587533947019122}	{0.0001287666311319532, 0.00005534509283166803}	{0.00022082727358940392, 0.00014739546084691115}	{0.00011962197128344117, 0.00014854520073381809}	{0.000020717680617505736, 0.00012110033312194535}	{0.000181579200596871, 0.00010998442185240135}	{0.00015547110447378663, 0.0000414404997142176}	{0.00014058112913956168, 0.0001531605867816757}	{0.0001697155752576643, 0.00009112758959115352}	{0.00008241271843885861, 0.00005819862976308571}	{0.000053869505206446944, 0.00002985329205739528}	{0.0001224262427016077, 0.00005892541484038674}	{0.00006705411102188784, 0.00018484522579605261}	{0.00017588133393812663, 0.00008935012987280381}	{0.00012020806113809189, 0.00009387029688331358}	{0.00006235929330538019, 0.00014996470474603122}	{0.00017038286776957227, 0.000017525875604159073}	{0.00005171093563525798, 0.00012928415060018243}	{0.00018136330133331695, 8.600277982295893*^-6}	{0.0002541658821669822, 0.00005166730972349657}	{0.00010137231119682717, 0.00007587588407821123}	{0.0000611440097811916, 0.00008727162887887778}	{0.00006065135230111274, 0.00009326586360331514}	{0.00016066909132565795, 0.00020389416192873622}	{0.00005558579493588373, 0.000015883753401281283}	{0.00011144715418704187, 0.0001320980227059624}	{0.000026474321589892185, 0.00003517574700620207}	{0.0002721484598663229, 0.00007511842637877777}	{0.000016621173218654405, 0.00013002076444966961}	{0.00013610418747200524, 0.0000701462575945287}	{0.00007843992815090094, 0.0001744184530126391}	{0.0001506649939763179, 0.00015503885866222024}	{0.00023233482685824502, 0.00015612955557504273}	{0.000042407414361386466, 0.00008567889075747334}	{0.000037348943578983335, 0.00007509803526247464}	{0.000051847121717756446, 0.0000958042317941991}	{0.000053967999229148406, 0.00015221134146663608}	{0.000058428157096438374, 0.000179160441377939}	{0.00004493562065155405, 0.00011359319640638273}	{0.00009254405280684364, 0.00013352254297182737}	{0.00001800043163643206, 0.00014565438138082148}
{0.0002563926769429305, 0.0001128921125215017}	{0.00025993712260502234, 0.00009876465616797}	{0.00013833905047974085, 0.000021219776109387885}	{0.0001486759846956164, 0.00019491690968154776}	{0.000060152239967153295, 0.000012463344168494491}	{0.00013441476544823937, 0.00015758456690718472}	{0.00012084764836290971, 0.00013549600124152403}	{0.0002629071043502661, 0.0001165355028111595}	{0.000154014860679815, 0.00014876849346756436}	{0.00006306483241625926, 0.00014586853985349416}	{0.0001294590860003131, 0.00005512657905574477}	{0.00022059606695853083, 0.00014739659313557795}	{0.00011982304954750376, 0.00014768376995189186}	{0.000020559943899798733, 0.00012127972039446781}	{0.00018190395684712616, 0.00010963530370104614}	{0.00015586617529518757, 0.00004254450495403963}	{0.00014081406771032184, 0.00015324062598375413}	{0.00016960514548686298, 0.00009167059209104}	{0.00008307696534928783, 0.00005857381063463442}	{0.00005450048714779288, 0.000029577367416962226}	{0.00012295420587836873, 0.00005894013466830049}	{0.00006768531920059633, 0.0001849938131497301}	{0.00017451133272596025, 0.00008961198428996791}	{0.00012097078828640981, 0.00009455532287838347}	{0.00006268871278792358, 0.00014993009011042758}	{0.0001688845933765748, 0.0000172558230256772}	{0.000052132859262271844, 0.00012965992895051892}	{0.00018159884726296824, 8.48697275045233*^-6}	{0.00025386894680155483, 0.00005171797678112978}	{0.0001024732524569739, 0.00007551461833961875}	{0.00006163337596828255, 0.00008699643776886367}	{0.00006009587093650263, 0.00009213630551066473}	{0.00016072337894766192, 0.00020342450102510932}	{0.00005605437062558224, 0.000015442323319451052}	{0.00011212387677989315, 0.00013118642656950185}	{0.000026537925987895, 0.00003518606092051275}	{0.0002720211731342518, 0.0000749923097192611}	{0.00001676116328030477, 0.00012988111720634127}	{0.00013641096762670945, 0.0000711105319383422}	{0.00007873068193823505, 0.00017418573493064096}	{0.00015006228197483567, 0.0001543821276326746}	{0.00023265242806063725, 0.00015549197951630612}	{0.00004251494188540446, 0.00008576931786172819}	{0.00003772733781343734, 0.00007528422904564449}	{0.00005239719880185737, 0.00009525493282328016}	{0.000054413188121686694, 0.00015156125076211505}	{0.00005868544336895428, 0.00017914140188627476}	{0.000045330490274624685, 0.00011349896160335744}	{0.0000914336389343522, 0.0001328923065468145}	{0.000018108674216485098, 0.00014536436894542132}
{0.0002559278071500599, 0.00011328444828084165}	{0.0002593035135432361, 0.00009885859581810634}	{0.0001392586024442112, 0.000021046408396462374}	{0.00014822308512643653, 0.00019463413445198447}	{0.000060475720883748765, 0.00001251980709787234}	{0.0001350435069709803, 0.0001582994633649731}	{0.00012092176991151677, 0.00013531652563252794}	{0.00026281103660132885, 0.00011670981354790344}	{0.00015335428726112428, 0.00014777591042132996}	{0.00006277247297494015, 0.00014587465892187365}	{0.00013027607655738058, 0.00005471972381840368}	{0.00022034134994527882, 0.00014745008367522444}	{0.00012003077858290147, 0.00014680349592313005}	{0.000020328902602251925, 0.00012148922949443634}	{0.00018225816110164497, 0.00010927245591105884}	{0.00015621798613924359, 0.0000436530398496246}	{0.00014113586704737858, 0.00015340206938766366}	{0.00016950894736437688, 0.00009220493736227801}	{0.00008374934118412662, 0.00005892503041589923}	{0.00005520389660377852, 0.000029292574031946603}	{0.00012351273634267, 0.00005896512558380019}	{0.00006832017459084982, 0.00018513749215946088}	{0.00017316810680930835, 0.00008989183846680702}	{0.00012178221297634116, 0.00009536420739138963}	{0.00006306208847262254, 0.0001498650460851217}	{0.00016745082664997604, 0.000016956117569275362}	{0.000052570203721669606, 0.00013004565672404414}	{0.00018193670501918637, 8.453642650902346*^-6}	{0.0002535001732204189, 0.00005199942508052783}	{0.00010352263543307506, 0.00007506350683396551}	{0.00006204807534805829, 0.00008671389534316802}	{0.00005954578667560102, 0.00009096144115031262}	{0.0001608947165925218, 0.00020294535255985314}	{0.00005660134230485423, 0.00001494145606253255}	{0.00011276538960344084, 0.0001302489611419387}	{0.000026653911497553475, 0.000035193384182593385}	{0.0002718899302211147, 0.00007485648549056321}	{0.000016913179562945776, 0.0001297148456406341}	{0.00013669189824856077, 0.00007210036497772852}	{0.00007915042487767292, 0.00017393174988749994}	{0.00014954320445744091, 0.0001536951982259486}	{0.00023299017633803717, 0.00015477567512688125}	{0.00004258335964845508, 0.00008582786590984016}	{0.00003811299984743799, 0.00007543768688003952}	{0.0000529398616146095, 0.0000946923558879099}	{0.0000548664387389589, 0.00015092366939897992}	{0.0000589837196909252, 0.0001791158471920241}	{0.000045724342122367747, 0.00011340797755376406}	{0.00009028930016934873, 0.00013229640805096054}	{0.00001819866358718142, 0.00014506136815975617}
{0.00025537339387251255, 0.00011366792702100157}	{0.00025868454601742725, 0.00009891242992611453}	{0.00014006912504669922, 0.000020835859078220724}	{0.0001477556401059261, 0.00019422078763879465}	{0.000060978722550933525, 0.000012675454446568148}	{0.00013568787839214106, 0.00015910803829547566}	{0.00012091971182044062, 0.00013521331796748705}	{0.00026263934583629494, 0.00011702847743063419}	{0.00015279989009475258, 0.00014678773194733358}	{0.00006251733170164433, 0.00014590903714386977}	{0.00013111020498662708, 0.0000543604633581418}	{0.00022004009069738432, 0.00014741455582633307}	{0.0001202823991928504, 0.00014592645561475613}	{0.000020015460595298203, 0.00012174919475427442}	{0.00018264259495407437, 0.0001089034395481187}	{0.00015652836129055625, 0.0000447770981484664}	{0.0001414929701845509, 0.00015355651829108483}	{0.00016939475025944562, 0.00009270511725448192}	{0.00008442280107530219, 0.00005929697169012313}	{0.000055839487745218866, 0.000028996858752596382}	{0.00012416129256621452, 0.00005891770907835428}	{0.0000689149939048235, 0.00018525027876893215}	{0.0001717791107824449, 0.0000901370365780089}	{0.00012256976070792043, 0.00009622285336131302}	{0.000063377354783715, 0.000149794673575588}	{0.00016601782561372058, 0.000016672851140479225}	{0.00005294541560256867, 0.00013041682386378127}	{0.00018209293740898335, 8.481785754816656*^-6}	{0.0002531453196264369, 0.000052212153526721996}	{0.00010449636958971267, 0.00007459854488023473}	{0.00006245703904482468, 0.00008646608096516094}	{0.00005898678934316102, 0.00008980521333130864}	{0.00016106030092095084, 0.0002024460135786525}	{0.00005714538852727103, 0.000014457475338341536}	{0.0001134030169651354, 0.0001293502324522233}	{0.000026792518182903006, 0.000035214432797579464}	{0.0002717735342428071, 0.0000747279817575155}	{0.00001707578578657462, 0.00012953586313154688}	{0.0001369654320640104, 0.00007297656887887108}	{0.00007955046763763201, 0.00017369940357673947}	{0.00014905584684063116, 0.0001529626708453035}	{0.0002333618897610392, 0.00015410073276327118}	{0.000042692311077569917, 0.00008587178710270034}	{0.00003849428571023766, 0.00007561857008187882}	{0.00005347366686941413, 0.0000941238402363363}	{0.00005537753927452478, 0.00015026963442480647}	{0.000059295812836393646, 0.00017908689242370743}	{0.00004603386876852366, 0.0001132776589965524}	{0.00008907211070701982, 0.00013161432930780176}	{0.00001829751165270128, 0.00014469540651205063}
{0.000254729062289535, 0.00011403320202022426}	{0.00025803959823546074, 0.00009897094058035211}	{0.00014087775507952695, 0.00002063590577714736}	{0.00014730954081739592, 0.00019376711378992729}	{0.00006146759279356662, 0.000012843820216040204}	{0.00013626094271695197, 0.00015995280936976968}	{0.00012091401592648963, 0.00013509613358841273}	{0.00026257819612322944, 0.00011729669429854061}	{0.00015229130313917672, 0.0001457760193079014}	{0.00006224974984140646, 0.0001459351352467666}	{0.00013183022129848783, 0.00005417921599670554}	{0.00021988635818766023, 0.0001472296842208575}	{0.00012053443026173329, 0.0001449959110058341}	{0.000019792428823011917, 0.00012197677320223279}	{0.00018301364435596877, 0.00010858280681260414}	{0.00015683568732981765, 0.00004590298459740687}	{0.0001418616795662892, 0.0001536917387141701}	{0.00016930108317519214, 0.0000932220390640022}	{0.00008511342952663436, 0.00005965180166226544}	{0.00005648195132357199, 0.000028722159224318094}	{0.00012485425265166107, 0.00005882398293530263}	{0.00006958583149180044, 0.0001852812241900396}	{0.00017049939286306102, 0.00009034928528224065}	{0.00012338930279608717, 0.000097203790004448}	{0.00006357003159448015, 0.00014970320878864582}	{0.0001645205231536939, 0.000016402098321991817}	{0.00005334136400693616, 0.00013084493145576264}	{0.00018239066215420776, 8.606083850338262*^-6}	{0.00025280660583452014, 0.00005235036207276306}	{0.00010543949171002861, 0.00007413828034020321}	{0.00006289909147106089, 0.00008624237161237334}	{0.00005839766726238485, 0.00008867505800180197}	{0.00016124545107120398, 0.0002019436679441646}	{0.000057601959406798154, 0.000014063439415238375}	{0.00011406129341175913, 0.00012854346676645313}	{0.00002700789823695195, 0.000035243342035707985}	{0.0002716619296321634, 0.00007460843359716098}	{0.00001720432971243401, 0.00012932675572472618}	{0.00013727120945219312, 0.00007385235954189898}	{0.00007993114813764948, 0.00017344639993619915}	{0.00014859404660229122, 0.00015228377272653425}	{0.00023375717172753838, 0.00015353425153809188}	{0.00004291188607991126, 0.00008598774401803073}	{0.00003886682081446965, 0.00007580277353901818}	{0.00005397253931587197, 0.000093559196086745}	{0.00005587322753891086, 0.0001495978823725158}	{0.00005949540022217333, 0.00017901382511253006}	{0.00004641111990564554, 0.00011309354484881508}	{0.00008804082242684339, 0.000131012630269073}	{0.00001837327256772434, 0.0001443537236579448}
{0.00025395960944433126, 0.00011448992233846943}	{0.00025739457413432866, 0.00009901889382493066}	{0.00014145704945516812, 0.00002044382382094446}	{0.0001468349020555069, 0.0001933522845426855}	{0.00006198763865707808, 0.000013028965178112627}	{0.00013673399431313594, 0.00016084351435119356}	{0.00012093288139191982, 0.00013494882560391376}	{0.00026246156198381557, 0.00011752207115363022}	{0.00015175640069913516, 0.00014484953651040813}	{0.00006194902882863227, 0.00014594954174261673}	{0.0001324613496074711, 0.000054163243427286076}	{0.00021963716472112407, 0.000147036315692074}	{0.00012077362894024227, 0.0001440988573388435}	{0.00001952310216770895, 0.00012226159862021514}	{0.0001834035824084324, 0.00010826043927757747}	{0.00015714279114433956, 0.000047025245370663354}	{0.00014226839152003577, 0.00015385396226007633}	{0.00016928568063158167, 0.00009376010037681382}	{0.00008576191984062093, 0.000060011397588908104}	{0.000057014045126266195, 0.000028490979899781678}	{0.000125538813269902, 0.00005875880728291728}	{0.00007014316126855483, 0.00018526958296828872}	{0.00016912738417334324, 0.0000905348651054188}	{0.00012421551948775986, 0.00009828298417756557}	{0.00006371859974590656, 0.00014960594343894435}	{0.00016300947182244067, 0.000016126198922621994}	{0.000053762997093614974, 0.00013126926958039687}	{0.0001826445572697987, 8.598236700614051*^-6}	{0.0002525258465323015, 0.000052463245741196925}	{0.00010639078659333737, 0.00007368508256600683}	{0.00006334466117272111, 0.00008604822320707343}	{0.000057840595181192676, 0.00008747281469671952}	{0.0001613423307743178, 0.00020151508744475747}	{0.000058099423533510435, 0.000013676862887104276}	{0.00011475510996882895, 0.0001277484792391173}	{0.000027224810234560965, 0.00003528103457893223}	{0.00027155222351902414, 0.00007448965686963029}	{0.000017355854289082796, 0.00012912061022485557}	{0.0001376059095946173, 0.00007477283040339108}	{0.00008036746074933026, 0.00017319599806591655}	{0.0001480899107788793, 0.00015156304614360224}	{0.0002341975479596642, 0.00015297899619997788}	{0.00004314459646444864, 0.00008615315613563659}	{0.00003929688723491368, 0.00007601166819948702}	{0.00005445809611716158, 0.0000930125203799798}	{0.000056348789530575924, 0.00014894824809217783}	{0.00005972154732575908, 0.00017896079107479224}	{0.00004679258432513495, 0.00011290630425479984}	{0.00008704545681991488, 0.0001305170339970269}	{0.000018440880844647757, 0.00014398024556239714}
{0.00025340717117361254, 0.00011476505808800651}	{0.0002567295491493511, 0.00009906254606340762}	{0.00014206095998696674, 0.000020255952695254068}	{0.00014637532805886652, 0.00019296947513586823}	{0.00006250583225591951, 0.000013215016585697998}	{0.0001371080413564282, 0.00016185170409041628}	{0.0001209098842672826, 0.00013481444167112014}	{0.00026233259485498, 0.00011774214706906865}	{0.00015116842392718337, 0.0001438898873408876}	{0.00006172243663730116, 0.00014601390118970854}	{0.00013309859100172302, 0.0000542018875430942}	{0.00021949959094365318, 0.00014675287706763775}	{0.00012064892616748037, 0.00014451116771043904}	{0.000019318116773907733, 0.00012270027690360608}	{0.00018378581687387085, 0.0001079259610152895}	{0.0001576927491900951, 0.000048012864019964}	{0.00014276391296791455, 0.0001540410616381801}	{0.00016932393258502264, 0.00009426696440750612}	{0.00008640531625105315, 0.000060344314213856835}	{0.00005755287546616166, 0.000028261624377832713}	{0.0001262042606953807, 0.00005870520845749967}	{0.00007078245656102918, 0.00018524513777962083}	{0.00016769078321376298, 0.0000906851492550431}	{0.0001250179690116891, 0.00009945221992226907}	{0.00006375062354165443, 0.0001495063133780458}	{0.00016156059055441908, 0.00001589597500225053}	{0.00005419826193260054, 0.00013166766118416135}	{0.0001829117872027725, 8.487482127978573*^-6}	{0.0002521789208773345, 0.000052594028872641316}	{0.00010741616900633279, 0.00007328197008505095}	{0.00006383394650250972, 0.00008585707463791916}	{0.00005731063824653322, 0.00008624343070293682}	{0.0001612635685388691, 0.00020100197421769918}	{0.00005853951715148188, 0.00001326809876310029}	{0.00011539995631351857, 0.00012690868932371444}	{0.000027449376470492355, 0.00003528246214311309}	{0.0002714659056142632, 0.00007440346343343349}	{0.000017440636054126166, 0.00012893180793815628}	{0.00013794125652897882, 0.00007575318342134467}	{0.0000808669135159091, 0.00017292314040503575}	{0.0001476067412527411, 0.00015083114323374705}	{0.00023469268197030824, 0.00015232594364486128}	{0.000043382348666120646, 0.0000863454879833591}	{0.00003968045869339636, 0.00007618099266481205}	{0.000054950087133933106, 0.00009250333293143193}	{0.000056717085984410014, 0.00014831525139251587}	{0.000060003969529480104, 0.00017893829682509986}	{0.000047158700615322185, 0.00011275990788246202}	{0.00008607787846004128, 0.00013004267322925034}	{0.000018521193534053517, 0.00014363005628689282}
{0.000252855989286635, 0.00011501954753919514}	{0.00025602378543085965, 0.00009910260295413724}	{0.00014232392481007086, 0.000020094354042221824}	{0.00014584484838525426, 0.00019253273657204078}	{0.00006296006582188297, 0.000013424513615345118}	{0.00013738861886709446, 0.00016290454506217382}	{0.00012096905773715023, 0.00013458434897767983}	{0.0002621847003365961, 0.0001179436254835738}	{0.0001506104911908181, 0.00014292469877844025}	{0.00006151081831915796, 0.0001460637427920983}	{0.0001337383790810772, 0.00005420206658346734}	{0.00021933214795753775, 0.00014657721591103046}	{0.00012049838892479252, 0.00014490294211011272}	{0.00001911906370601014, 0.00012314580781608653}	{0.00018361673125444258, 0.00010809348138183782}	{0.00015826021177703836, 0.00004898065574844398}	{0.0001431699871041095, 0.00015421458104248622}	{0.00016950208055700427, 0.00009486900785508231}	{0.00008702234126326711, 0.000060678871510379675}	{0.00005812728292121374, 0.00002804595401939408}	{0.0001269042687565628, 0.000058690388825474946}	{0.00007145611631687348, 0.00018519446508104924}	{0.00016629335688830456, 0.00009080906986143068}	{0.00012580566352258287, 0.00010071000908891322}	{0.00006368301143613461, 0.0001494141330603646}	{0.00016004834610526083, 0.000015731288277150082}	{0.000054680587160167016, 0.00013200322543475656}	{0.0001832149069479897, 8.377612809887886*^-6}	{0.00025185326738426915, 0.00005276243207156216}	{0.00010842142506345344, 0.00007292976349079403}	{0.0000643114415248611, 0.00008574925207135689}	{0.00005673965726780134, 0.00008494866561415178}	{0.0001612013932058807, 0.0002005284138889362}	{0.00005901301069044984, 0.000012806029348225224}	{0.00011602624037465662, 0.0001259515762220077}	{0.000027723053506630362, 0.00003531569391791737}	{0.0002713160449090752, 0.00007431553613500295}	{0.000017465864500036627, 0.00012875418310800423}	{0.00013819063979953332, 0.00007666624339189135}	{0.00008140377122890198, 0.00017258688822083338}	{0.00014714719080684095, 0.00015006054497642148}	{0.00023516297114889017, 0.0001517028706283443}	{0.000043749520670779994, 0.00008663909044207967}	{0.00004008465651094798, 0.000076346410812719}	{0.00005538932235565853, 0.00009191016837403998}	{0.00005715982914909684, 0.00014767942625248324}	{0.00006027694225895937, 0.00017891389822142313}	{0.00004752661160940164, 0.00011262408501785487}	{0.00008505361866336717, 0.0001295811238388972}	{0.000018621368036883806, 0.00014328065899367186}
{0.0002523523048267293, 0.00011534036012733791}	{0.000255362815564553, 0.00009909555941598506}	{0.00014254648525092905, 0.000019905170517781105}	{0.00014533530375754623, 0.00019214797080668611}	{0.00006338594784367843, 0.000013623642532989412}	{0.0001376025113043585, 0.00016404289541979572}	{0.00012092938294540684, 0.0001344404967881464}	{0.00026210353627888043, 0.00011813277763406279}	{0.0001500770279065352, 0.00014191375638830789}	{0.00006125511100444314, 0.00014610862813207762}	{0.00013439295645276348, 0.00005411493704583935}	{0.0002190901701225702, 0.00014654981367774546}	{0.00012038181791988484, 0.00014509821820531623}	{0.000018902265861741723, 0.0001236391790349567}	{0.00018350147776454784, 0.00010821696418483901}	{0.000158854344291656, 0.00004998415496336399}	{0.0001434921326612497, 0.00015435162787857064}	{0.00016976521414406953, 0.00009542476119523915}	{0.00008758596081724183, 0.00006100270270667362}	{0.00005876716551710247, 0.000027843413236758384}	{0.0001275365602757672, 0.00005872538401228346}	{0.00007210249311164687, 0.00018508319069574547}	{0.00016487281472892394, 0.0000909361895715932}	{0.00012653448288845031, 0.0001020180098102158}	{0.00006365195008581568, 0.00014932937144242973}	{0.00015855879258586206, 0.000015509898479887444}	{0.0000552043772405652, 0.0001323059131801288}	{0.00018344852513250227, 8.362139745705498*^-6}	{0.0002515007723536927, 0.00005291774865711559}	{0.00010941873228511424, 0.00007259743342768634}	{0.00006490196237809588, 0.00008568048297748611}	{0.00005614570857486938, 0.0000837135762157392}	{0.000161209095262116, 0.0001998909609027945}	{0.00005948831976655954, 0.000012310189857749784}	{0.00011658846118845075, 0.0001249919139207146}	{0.000028018626891672933, 0.00003534467861289795}	{0.0002712031563239631, 0.00007421106647331805}	{0.000017537527597920073, 0.00012859456999232208}	{0.00013840092517102437, 0.00007756924342625593}	{0.00008188660056560068, 0.00017229544117883353}	{0.0001466110237061662, 0.00014923936213470342}	{0.00023559426819794654, 0.00015102724364932676}	{0.00004400943434636966, 0.00008694716104035933}	{0.00004054388668765913, 0.00007650183744914942}	{0.00005590150209341126, 0.00009133752593750752}	{0.00005766885043232205, 0.0001470581170664325}	{0.00006057215620525294, 0.00017891175170648452}	{0.00004784657439039134, 0.00011251734511133662}	{0.00008394383461221095, 0.00012914255897112254}	{0.000018676614966579107, 0.00014296929613021684}
{0.00025189827142854904, 0.00011570908297809549}	{0.00025465806576689215, 0.00009908562524954675}	{0.00014252053597122615, 0.000019786113687923462}	{0.00014484796681661917, 0.00019186179637364814}	{0.00006386881750003343, 0.000014011208033002317}	{0.00013768014085169144, 0.00016526811491913832}	{0.00012077487320848602, 0.00013437339722259032}	{0.00026194333605653806, 0.00011831164830267047}	{0.00014961948998112501, 0.00014100806013522945}	{0.00006105630479569218, 0.0001461496306622353}	{0.00013508543033295347, 0.00005386115226887492}	{0.0002189131551463795, 0.00014639967788761057}	{0.00012031046355361453, 0.00014520940857148514}	{0.00001865160088150953, 0.00012394283753909316}	{0.00018345893103767383, 0.00010830202151380997}	{0.0001594392838089216, 0.00005092223744333079}	{0.000143895957540181, 0.00015452792374584214}	{0.00017009604128391168, 0.0000959953406838585}	{0.00008820042588518721, 0.00006134226719835883}	{0.0000593847619324623, 0.000027635288277494316}	{0.00012809909467569194, 0.00005878859503301936}	{0.0000726531605330623, 0.00018493776468397817}	{0.00016342598860404718, 0.00009106319401717803}	{0.00012726724482846376, 0.00010338495738030593}	{0.00006362565690160953, 0.00014930829789054037}	{0.0001570526746981696, 0.000015407190422843035}	{0.00005577784211641069, 0.0001325939289354611}	{0.00018359092154222686, 8.4416472189088*^-6}	{0.00025125084080010907, 0.00005295085590815602}	{0.00011043998316463346, 0.00007232367430211046}	{0.00006555595923571807, 0.0000856843634550508}	{0.000055557214081210946, 0.00008253283338117984}	{0.0001611509077286403, 0.00019927979691243504}	{0.000059935984974565616, 0.000011748560997781719}	{0.00011719929617468727, 0.00012399306628546687}	{0.00002835593863037727, 0.00003540828848382579}	{0.00027108642695052444, 0.00007407286461356526}	{0.00001766948681422212, 0.00012839314243900344}	{0.0001385959609353093, 0.00007844009864591673}	{0.00008229767334751283, 0.00017202339989253712}	{0.0001460732426751011, 0.00014839910763770605}	{0.00023601278125899875, 0.00015034825568268384}	{0.00004424374842331605, 0.00008728775122416944}	{0.00004104963746506845, 0.00007666516155365629}	{0.00005634985437422115, 0.00009086625004115905}	{0.00005816148785592332, 0.0001464743691181429}	{0.00006087946357739376, 0.00017892146535626}	{0.00004817275777637116, 0.00011241901772714265}	{0.00008273168966103057, 0.0001287069424226048}	{0.00001871616591308241, 0.00014271477377054978}
{0.0002515653482738117, 0.00011617026424830372}	{0.00025400033348996947, 0.00009903051374172094}	{0.00014255778981548856, 0.000019662444851793036}	{0.000144209799564945, 0.00019152674232566908}	{0.0000643369878055548, 0.000014359920827928039}	{0.00013758199203800929, 0.00016642904276017905}	{0.00012053346883577655, 0.0001343878247805949}	{0.0002617839764285669, 0.00011848362179806347}	{0.0001492250489928225, 0.00013991786578213786}	{0.000060843427398016806, 0.00014617257230012775}	{0.0001357825684269735, 0.000053668647134872526}	{0.00021877975668451347, 0.00014624504564030393}	{0.00012023193406736068, 0.00014529667045978667}	{0.000018477901159398937, 0.0001242791593352799}	{0.00018345146963151331, 0.00010838531574418008}	{0.00016013216997503516, 0.000051889415564385255}	{0.00014420037214465635, 0.00015466453534128822}	{0.00017048774926006473, 0.00009656272259549019}	{0.00008883447318878236, 0.00006170832418660836}	{0.000059979123621549124, 0.000027358411125423694}	{0.0001286382205594349, 0.00005879195549558467}	{0.00007327056749745317, 0.00018483272294179024}	{0.00016204751041447567, 0.00009119126298647472}	{0.00012801177790688247, 0.00010498617874114374}	{0.0000635912582962105, 0.0001492362421071429}	{0.00015555382497008677, 0.000015393451596402915}	{0.000056287222024950635, 0.00013291696970897787}	{0.000183705997769252, 8.587942282591473*^-6}	{0.00025105999096818553, 0.00005292852527485617}	{0.00011150051163498292, 0.00007207273432007748}	{0.00006624638787663956, 0.00008574623214210143}	{0.000054934047407100116, 0.00008128778620462026}	{0.00016114108909915346, 0.00019868075285633764}	{0.00006045127857315363, 0.00001124276284565482}	{0.00011783390570375015, 0.00012310114983683356}	{0.00002877183718996026, 0.00003546781964149413}	{0.0002709875291568104, 0.00007393406672809419}	{0.000017788475039007953, 0.00012817390658848886}	{0.0001388034455070467, 0.00007941263908984279}	{0.0000826960782424188, 0.000171787938185079}	{0.0001456083848367268, 0.00014764631522944864}	{0.0002363440885509099, 0.00014964539798537226}	{0.00004447644512204966, 0.00008768723897604943}	{0.00004154982266075714, 0.0000768731204541376}	{0.000056850230611126576, 0.00009036488585043862}	{0.00005863239292216687, 0.00014569760435591644}	{0.00006118835557662954, 0.0001789418759190253}	{0.00004851736291747886, 0.00011233873950105452}	{0.00008159173290529254, 0.000128350477978822}	{0.000018793695206671362, 0.00014243972046697664}
{0.0002512625621834591, 0.00011662867603558561}	{0.0002533317582392526, 0.0000989671142314157}	{0.00014227558387218978, 0.000019586036726826697}	{0.00014355273057580756, 0.0001912895200111009}	{0.00006468568668772114, 0.000014881025774675085}	{0.00013746684569814114, 0.00016742568890193264}	{0.00012046218654496735, 0.00013429396028896557}	{0.0002616039699047598, 0.00011864931273530875}	{0.00014889498780088457, 0.0001389112674492182}	{0.000060622763590995125, 0.00014622182691163032}	{0.00013651235967725587, 0.00005358900153071245}	{0.00021860620443460207, 0.00014609641783320913}	{0.00012012692899938131, 0.0001453233696744178}	{0.00001830739621309076, 0.00012463686872767594}	{0.00018346161671785956, 0.00010849257114172074}	{0.00016090311661456824, 0.00005284300935575623}	{0.0001445710366264601, 0.00015489713470843067}	{0.00017095121903851017, 0.00009712901487393784}	{0.00008947617242118004, 0.00006206288417502978}	{0.0000604962375803087, 0.000027119597496615602}	{0.00012916025372168078, 0.00005884694190867275}	{0.00007389528536648306, 0.00018475336234381103}	{0.000160673403453404, 0.00009124531782690066}	{0.0001287008092114911, 0.00010659382210016668}	{0.00006350400321147444, 0.00014918030965810258}	{0.00015409242862771054, 0.000015440042259528472}	{0.00005674216586363523, 0.00013324302468063027}	{0.0001838387390601479, 8.612779633814086*^-6}	{0.00025087705901631147, 0.000052918127604210697}	{0.00011261934738251662, 0.00007183769395066879}	{0.00006686015692210466, 0.00008586061839558098}	{0.000054344999284172716, 0.00008010907663616061}	{0.00016112753320374066, 0.0001981944978915904}	{0.00006103087357890447, 0.000010710683932518617}	{0.00011840675700880708, 0.0001223004291785815}	{0.000029185037007927748, 0.00003550851272552121}	{0.00027084390585720733, 0.00007382349239753129}	{0.000017895512568704603, 0.0001279871366381818}	{0.00013902842408762236, 0.00008041011340777624}	{0.0000831556725312693, 0.00017152744367281999}	{0.00014519035591717348, 0.00014682004100897484}	{0.0002366243099663953, 0.00014897044283992337}	{0.00004467091602770237, 0.00008810701920028984}	{0.00004201446080172352, 0.00007710243344869711}	{0.000057386054444764814, 0.0000898975435971586}	{0.00005896326033197897, 0.00014485235951744137}	{0.00006156137639553024, 0.0001789742353151404}	{0.00004883812165695378, 0.00011223593182790562}	{0.00008049010522461019, 0.00012802198192767323}	{0.00001895452808834934, 0.00014215059313065206}
{0.0002510985475382153, 0.00011707530404719768}	{0.0002526914829961054, 0.00009886304673777473}	{0.00014184925416714674, 0.00001950818017088352}	{0.00014290956879033746, 0.00019104243396790089}	{0.00006502318399839142, 0.000015350088846828305}	{0.00013717989783158945, 0.00016862995112367702}	{0.0001203524966985894, 0.00013418223534570703}	{0.00026138213438273286, 0.00011890367039596558}	{0.000148515942184281, 0.00013794472908183918}	{0.00006042938855483789, 0.0001463204816800705}	{0.0001371094970364333, 0.00005373244362883771}	{0.0002184253249722398, 0.0001459930455078338}	{0.0001199502811778472, 0.00014536461324650996}	{0.000018078909886865826, 0.00012500370526255387}	{0.0001834499455223784, 0.00010859675017749144}	{0.0001617188852885872, 0.00005383758660992691}	{0.0001448770725538837, 0.0001550806855722397}	{0.00017146854561283823, 0.00009769502648520436}	{0.00009011458892900791, 0.00006239283587276333}	{0.00006099335698878936, 0.000026882457052039967}	{0.00012970452155333764, 0.00005895874996960966}	{0.00007457010852466618, 0.0001847179808326299}	{0.00015929204262206615, 0.00009126538352871051}	{0.00012925560828064726, 0.00010820378658023384}	{0.0000633398109700478, 0.00014916650506392238}	{0.00015260470985860354, 0.00001560278736683439}	{0.00005711758642266852, 0.0001335240216445116}	{0.00018393502328891423, 8.557889168192583*^-6}	{0.00025073220942220894, 0.00005283811693568544}	{0.00011368564787627187, 0.00007161246125912918}	{0.00006755674924697296, 0.00008603865606841252}	{0.00005381112273874863, 0.00007895314618585307}	{0.00016102472695891305, 0.00019769050039676793}	{0.00006153383375434295, 0.000010199765624957976}	{0.00011896993212439504, 0.00012141345401381634}	{0.000029607417218765727, 0.000035537125351363745}	{0.0002707148688604044, 0.00007369901571099918}	{0.000018066340597431792, 0.00012779712513684446}	{0.00013930531600053173, 0.00008138097216985902}	{0.00008353559472625147, 0.00017125705722698418}	{0.00014477410664416997, 0.00014595235092125522}	{0.00023694394118865065, 0.000148300866918993}	{0.00004489283104027321, 0.00008856432354250446}	{0.0000425464915647123, 0.00007737238025329373}	{0.000057868773971073824, 0.00008922750809568538}	{0.0000590710775221104, 0.0001442164527610017}	{0.00006196629218124931, 0.00017899879817125151}	{0.00004912935940936627, 0.00011213003937635976}	{0.00007935131475649427, 0.00012765448769218446}	{0.000019111766380977977, 0.0001419190461063845}
{0.0002509790543007061, 0.00011751055886741218}	{0.00025205300972256875, 0.00009873775788620755}	{0.00014137497342155795, 0.00001950876944946109}	{0.0001423378395876893, 0.00019085898142375728}	{0.00006531363674603196, 0.0000158548417416616}	{0.00013684198820756118, 0.00016963631030289826}	{0.00012039741500629005, 0.00013397158454561084}	{0.0002612908321791803, 0.00011914720550339565}	{0.00014809656013232668, 0.00013694355058308056}	{0.00006026411861134797, 0.00014638873831007712}	{0.00013777303059624892, 0.00005390031203299623}	{0.0002182626511264419, 0.0001460187724961015}	{0.00011978291814357292, 0.0001454506069997848}	{0.00001785233502190145, 0.00012537513523254632}	{0.00018346943910456078, 0.00010869594135827746}	{0.00016260659535687096, 0.000054842232802427714}	{0.00014520614239907614, 0.0001552754291809365}	{0.00017201721892968545, 0.00009821400944594728}	{0.00009083303307090978, 0.00006275424845761938}	{0.00006154375747366584, 0.000026647195953525037}	{0.00013015378852340262, 0.000059140370659917316}	{0.00007522328344911586, 0.00018475624567579406}	{0.00015798690746914902, 0.00009125465750522749}	{0.00012976361759424457, 0.00010989468413509115}	{0.00006314162270334884, 0.00014914957958904907}	{0.0001511122182506043, 0.000015872765682922627}	{0.00005756294969300189, 0.00013386099620532607}	{0.00018401065277148505, 8.443308034686492*^-6}	{0.0002505706764043802, 0.00005283982545873863}	{0.00011486434688265135, 0.00007134493093111338}	{0.00006831547102468003, 0.00008623684420537879}	{0.00005324631710579683, 0.00007775480746900799}	{0.00016087618372616108, 0.00019714619016899582}	{0.00006199798374078421, 9.658974048946845*^-6}	{0.00011948756253339956, 0.00012042393489964893}	{0.000030061285986381358, 0.000035578501346671315}	{0.0002705784306075145, 0.0000735709732811501}	{0.00001819293978242244, 0.00012766398209512408}	{0.00013963629109023967, 0.00008235452549760452}	{0.0000838982513691957, 0.00017101102702451969}	{0.00014436303157190278, 0.00014511419667118144}	{0.00023722994368223632, 0.00014761670495423923}	{0.000045157924700363415, 0.00008903280875205901}	{0.000043047514683296216, 0.00007764578134125154}	{0.000058256277906773385, 0.00008856822141379487}	{0.00005891539546766845, 0.00014391182811357604}	{0.0000623144037420203, 0.00017902653449400138}	{0.00004947430392264063, 0.00011204439944257918}	{0.00007829716099929591, 0.00012740215427368048}	{0.00001922218138442722, 0.00014175561731476376}
{0.00025095482522561143, 0.00011800476003108573}	{0.00025147477948980057, 0.0000986031020723139}	{0.00014102348300792475, 0.000019551241787106036}	{0.00014179348351494984, 0.00019069666162793765}	{0.00006561957974530086, 0.000016343528397359354}	{0.00013630345160417325, 0.00017079128901887976}	{0.0001203712428590723, 0.00013383268877023165}	{0.0002611012131466263, 0.00011938550876802404}	{0.0001476028307846672, 0.00013595272776631764}	{0.000060089655108095504, 0.00014645391138996017}	{0.000138500410149779, 0.00005387622069392849}	{0.00021791977278880095, 0.0001461823876851002}	{0.00011956716153362453, 0.00014556153523422096}	{0.00001754792019038313, 0.00012579278955750082}	{0.00018344257253535585, 0.00010880817687510905}	{0.00016354632372165282, 0.00005585861683873839}	{0.00014546640436598757, 0.0001554789615801015}	{0.0001726674956773779, 0.00009873496855349104}	{0.00009149175175007703, 0.00006311136074024896}	{0.00006208814070451085, 0.000026450941308776384}	{0.00013047316132420048, 0.0000593439540828685}	{0.00007583444083484844, 0.00018488779399242008}	{0.0001566532162133343, 0.00009125541021660352}	{0.00013015909044228, 0.00011162936204103411}	{0.0000629603595042111, 0.00014913989675948433}	{0.00014976326650709024, 0.00001615328848211425}	{0.000058033532012681744, 0.00013418714689856934}	{0.00018403495637938348, 8.327318122798434*^-6}	{0.00025032408041769254, 0.00005290761060933816}	{0.00011606998744376907, 0.00007104958350597146}	{0.00006903585054318159, 0.00008645384695482486}	{0.00005268144096574963, 0.00007654422673931831}	{0.0001606472907524901, 0.00019663286593672274}	{0.00006238762697912302, 9.144468451591798*^-6}	{0.0001199531049718422, 0.00011937817117335748}	{0.00003048389490181523, 0.000035623728429543105}	{0.00027044177985737617, 0.00007343466095671189}	{0.00001829406446679093, 0.00012751024119821716}	{0.0001399184444904396, 0.00008327186885422064}	{0.00008429600513585923, 0.00017075143554698337}	{0.00014393210210975074, 0.00014429887914997358}	{0.00023753687901311682, 0.0001468574993905849}	{0.000045492370192164254, 0.00008949827089029601}	{0.000043559124301484234, 0.00007790439416594202}	{0.00005860858393388789, 0.0000879391956226356}	{0.000058859679503730464, 0.00014364268743153472}	{0.00006276331608584586, 0.00017906739996982244}	{0.000049756295077798516, 0.00011198152800429652}	{0.00007705048441185124, 0.00012714822549622857}	{0.00001939626898484526, 0.00014151478614532652}
{0.0002509724798172307, 0.00011838093926663519}	{0.0002508678185621684, 0.00009840672687933043}	{0.00014057635680486195, 0.000019702164950978643}	{0.00014129835882893173, 0.00019046881690810473}	{0.00006584481777307097, 0.00001676926937422067}	{0.00013580867043938485, 0.0001717446626143147}	{0.00012031866048403061, 0.0001337428929717078}	{0.00026097335076368655, 0.0001196154644960072}	{0.00014716761233914336, 0.00013488700732530823}	{0.000059950521354554906, 0.00014654270043061603}	{0.00013927031305392156, 0.00005370215783475983}	{0.00021755979507654405, 0.00014654994116966103}	{0.00011932844389045835, 0.00014567686112210837}	{0.000017257964887900645, 0.00012611774249176046}	{0.00018336873655053397, 0.00010893989624194991}	{0.00016452571557446576, 0.000056888907490226264}	{0.00014563843098968108, 0.0001556772292866666}	{0.0001733018369521338, 0.00009919170916617125}	{0.00009216412249292513, 0.00006345907063214154}	{0.00006275451273229572, 0.00002622937864931375}	{0.00013074722302024402, 0.00005949814289032974}	{0.00007654355905166285, 0.00018506663698990264}	{0.000155328553267789, 0.000091303028639672}	{0.00013046614045507922, 0.00011341403749569876}	{0.00006278184921233761, 0.00014913169283068832}	{0.0001485320810112924, 0.00001642590357809271}	{0.000058527614918475565, 0.00013448378340302422}	{0.00018401507207285045, 8.323776728849395*^-6}	{0.0002500978270125698, 0.000052981415832267064}	{0.00011729022811204321, 0.00007072857627631766}	{0.00006979795468808337, 0.00008668212535733493}	{0.000052095414026055595, 0.00007540616826534716}	{0.00016040902220654861, 0.0001960237491976392}	{0.00006282456196307603, 8.425655091104243*^-6}	{0.00012036604095820051, 0.0001183743013735514}	{0.00003097072942638724, 0.00003568391099470132}	{0.0002702818993592405, 0.000073322994989712}	{0.00001829948827460051, 0.00012739305297453497}	{0.00014016275292251694, 0.00008423298279553292}	{0.00008468668692893779, 0.00017051143183879393}	{0.00014346953625291617, 0.00014343746110451243}	{0.00023781044634753866, 0.00014601242728217885}	{0.00004588927483038774, 0.00008994181095364068}	{0.00004407575347265641, 0.00007813695155669833}	{0.000058923522653383624, 0.00008735035816863404}	{0.000058817010672944546, 0.000143333370233683}	{0.00006322893481129707, 0.00017908134994932707}	{0.00005004770776760586, 0.00011188556917338972}	{0.00007574403682684606, 0.00012688907478985932}	{0.000019600927073209066, 0.00014123208768052542}
{0.0002510927363050473, 0.00011877561757108158}	{0.0002502499931427369, 0.00009822620903194753}	{0.000140134676980743, 0.000019749214955419418}	{0.0001407954540184796, 0.0001901327605943318}	{0.00006623043317524736, 0.000017273578350266975}	{0.00013512542348746994, 0.00017281865486684194}	{0.00012035539827611753, 0.00013358607886825597}	{0.000260851045554087, 0.000119858602680497}	{0.00014680821825609615, 0.0001338316239480266}	{0.000059786925620291426, 0.00014660469400603035}	{0.0001401071370473261, 0.00005345039905595862}	{0.0002170326971368166, 0.0001470611804539727}	{0.00011941680427262462, 0.00014447118658462906}	{0.00001696641386369096, 0.00012639393917630138}	{0.00018329448164113873, 0.00010904255121868045}	{0.00016533208087622376, 0.00005816372204254319}	{0.00014577399164112235, 0.00015584732325012496}	{0.00017392986753960013, 0.00009958608156509613}	{0.00009277315644550426, 0.00006377682728323671}	{0.00006343458632386659, 0.000025966287881244246}	{0.00013096696444849033, 0.00005968025557601184}	{0.00007721415761403295, 0.00018525287828881473}	{0.00015406926946296727, 0.00009132074565279248}	{0.00013062600673084538, 0.00011523192665488383}	{0.00006256983156801012, 0.00014914596589374785}	{0.000147331175609581, 0.00001662878376029303}	{0.000059041196584936093, 0.00013476160044963213}	{0.00018407796330480186, 8.37107813277086*^-6}	{0.0002499076314569769, 0.00005303326810133835}	{0.00011856528047911552, 0.00007032625312824738}	{0.00007051005689842013, 0.00008690706020307205}	{0.00005150260348456165, 0.00007425679607505467}	{0.00016032143769130122, 0.00019535390408569574}	{0.0000632582429434149, 7.67711295368937*^-6}	{0.00012082302892271796, 0.0001173850997098092}	{0.000031432907803868346, 0.00003576417448197977}	{0.00027010019289236653, 0.0000731832300544168}	{0.000018357676046397456, 0.00012723889496122877}	{0.00014031852262386143, 0.00008512875272406511}	{0.00008505430519496394, 0.00017026317543907194}	{0.00014299443859216936, 0.0001426022908668921}	{0.00023806315393233048, 0.00014511942375923555}	{0.00004636111642642134, 0.00009037529717857647}	{0.00004459476289350395, 0.00007837955823391336}	{0.000059227671360273656, 0.00008681786790448612}	{0.00005874822016238737, 0.00014308239762066268}	{0.00006358247900791245, 0.00017906715324746706}	{0.000050369377057871334, 0.00011175159697726185}	{0.00007440381234244356, 0.00012663739419233963}	{0.00001981054292415407, 0.00014091802066566226}
{0.0002512382822474372, 0.00011921122069917506}	{0.00024970867571138926, 0.00009801503013351565}	{0.00013966120982446834, 0.000019931805662943924}	{0.0001403599262862168, 0.00018982209634058243}	{0.00006667654667740389, 0.000017735807176807465}	{0.00013447328932062892, 0.0001737287386446532}	{0.00012033418894540082, 0.00013350051084437883}	{0.00026064987999529853, 0.00012020243638696665}	{0.00014641506437600946, 0.00013276166348236276}	{0.00005959600261613048, 0.00014667195370758002}	{0.00014107331655625728, 0.00005325421225098593}	{0.00021644846886143356, 0.0001475735008570291}	{0.00011949381481951122, 0.00014332947173352356}	{0.000016664512909938505, 0.00012666274988382424}	{0.00018376649898785082, 0.00010861016087931413}	{0.00016618733722570568, 0.0000595187846783508}	{0.00014594902981550261, 0.00015601577888155034}	{0.00017455178657431323, 0.00009990807736479123}	{0.00009334826006873929, 0.00006406671051507547}	{0.00006408904882118263, 0.00002572084618745875}	{0.00013112664675992246, 0.000059890394069182116}	{0.00007782164548398224, 0.00018547595641163147}	{0.00015273830217587953, 0.0000912839083015294}	{0.000130657612039792, 0.00011700375425292587}	{0.00006230130361523153, 0.00014917420972164626}	{0.00014616144707628825, 0.000016906980561493355}	{0.00005952160749381845, 0.00013501436213279332}	{0.00018414190292302018, 8.378802995581348*^-6}	{0.00024970347074471463, 0.0000530646502096384}	{0.00011986597642975523, 0.0000699045985293194}	{0.00007120481374487002, 0.00008712275884498706}	{0.00005095626338840494, 0.0000730720702693331}	{0.00016020980940779916, 0.00019470674181743276}	{0.00006372405725566098, 6.9421000214044675*^-6}	{0.00012129307880508546, 0.00011645803284515959}	{0.0000318594401963317, 0.000035848821575103705}	{0.0002699266849149526, 0.00007304308196318969}	{0.00001847274756144815, 0.00012709670216488571}	{0.00014047837964063713, 0.00008604719392490983}	{0.00008550091742575612, 0.00017006907563587838}	{0.00014256100553805486, 0.0001417181994674946}	{0.00023833266188641033, 0.0001442169285560581}	{0.00004680879617411345, 0.00009076693771772868}	{0.0000450739854755586, 0.00007857395409368236}	{0.000059608433062003917, 0.00008637265123386593}	{0.00005863505599398912, 0.00014288584183320396}	{0.00006393192971898357, 0.00017906955326932032}	{0.00005069114691162134, 0.00011162043591719637}	{0.00007302330120398147, 0.00012651788537792956}	{0.000019980959515103675, 0.00014055223807361446}
{0.00025142464549784987, 0.00011958448074632839}	{0.0002491384240020513, 0.00009776577290056363}	{0.0001392909421387261, 0.000020126471924867776}	{0.00013994988855927924, 0.00018950597184537704}	{0.00006709492656747859, 0.000018186627728462087}	{0.00013356233763295707, 0.00017466560530250615}	{0.00012034622159774606, 0.0001333696813409575}	{0.0002605040227413783, 0.00012052888144898991}	{0.00014593696049389635, 0.00013169514598818045}	{0.000059385995232280805, 0.00014667736459455356}	{0.00014201172895840226, 0.00005313737364772048}	{0.0002159128341671124, 0.00014801597451566756}	{0.0001195008706715619, 0.00014247564898779705}	{0.000016464402809878057, 0.00012703344689001227}	{0.00018419489385623457, 0.00010816396238783476}	{0.00016707301887433084, 0.00006095362553357291}	{0.00014615331643687567, 0.00015617969857799482}	{0.00017514405375665927, 0.00010018559596727862}	{0.00009394466048933452, 0.00006438955306148879}	{0.000064754500513807, 0.000025458111100277154}	{0.000131296229095761, 0.00006010974517874166}	{0.0000784143526389622, 0.00018563665028893623}	{0.00015148377731650535, 0.0000912132239541723}	{0.00013053197671577876, 0.00011883368607180925}	{0.00006204690819937109, 0.0001491897496490877}	{0.0001447473255365468, 0.000017153108240109208}	{0.000059964927108211474, 0.0001352456905297089}	{0.00018417726189437478, 8.268072878984847*^-6}	{0.0002495353046906549, 0.0000530704827064399}	{0.00012121605821925976, 0.00006942726557705995}	{0.00007179321875078694, 0.00008733285326590884}	{0.000050449488862180504, 0.00007189026108837827}	{0.00016007726838283945, 0.00019421860313538673}	{0.00006421541272584377, 6.2886488171997056*^-6}	{0.00012176787868639905, 0.00011552163224895197}	{0.000032416784917232125, 0.00003599834273413683}	{0.0002697494710428604, 0.00007295144170275949}	{0.00001862822058479836, 0.00012695206879503144}	{0.0001406447562619725, 0.00008699650652990769}	{0.0000859202389374387, 0.00016982287156819509}	{0.00014222306397354372, 0.0001408756213349155}	{0.0002385949600212044, 0.0001433906256006053}	{0.00004727027016130556, 0.00009111876640904287}	{0.00004554954817719939, 0.00007878388250324292}	{0.00005996892922525548, 0.00008590363255687084}	{0.00005859581156352548, 0.0001427874748704406}	{0.00006431417708586193, 0.00017912654463643157}	{0.000051054792720781, 0.00011149116421637918}	{0.00007160567906651846, 0.00012655244526430589}	{0.000020142880573616812, 0.00014015732950500395}
{0.00025162849361644253, 0.00011996768646060452}	{0.00024858332394865726, 0.00009750420551409583}	{0.00013899743898327055, 0.000020237209717714802}	{0.00013952898792511764, 0.00018914049620082348}	{0.00006752137431381214, 0.00001852275712057845}	{0.00013267656136913542, 0.00017548153401224256}	{0.00012048651587925769, 0.00013314311686022027}	{0.0002604284717417063, 0.00012086149843269398}	{0.00014550229807152462, 0.0001305621899320998}	{0.000059220117489465475, 0.00014675116542321915}	{0.0001428710254438725, 0.000053223711731118345}	{0.00021535134163533075, 0.0001484959629435857}	{0.000119438608898669, 0.00014176239630539337}	{0.000016301629360639374, 0.00012742359085067878}	{0.00018457168477859433, 0.00010772131511054829}	{0.00016803795517339622, 0.00006249543266220713}	{0.0001463296141089419, 0.0001563397828634491}	{0.00017578499022435597, 0.00010045667641542388}	{0.00009457324899536913, 0.00006473708533273673}	{0.00006538149209305354, 0.000025196342185724638}	{0.0001314097171894804, 0.00006037131134785615}	{0.0000790344988677567, 0.0001857950107402405}	{0.00015032202854212799, 0.00009114405144873967}	{0.0001302817541401638, 0.00012064537419152887}	{0.00006176587057375473, 0.00014919828223604675}	{0.0001434572907541584, 0.000017325685686756903}	{0.000060488113912278225, 0.0001355936654632324}	{0.0001841491206192741, 8.137737023817463*^-6}	{0.000249261948437831, 0.00005320742967646953}	{0.00012252486470497, 0.00006893974772442992}	{0.00007232952891502395, 0.00008751403583686482}	{0.00004989370859083907, 0.00007064702703913886}	{0.000159875472984353, 0.00019378058462556292}	{0.00006476698552906443, 5.677345928509036*^-6}	{0.00012212771172530467, 0.00011468568763768886}	{0.00003285007239968957, 0.0000361257192384437}	{0.00026959847290869985, 0.00007286947172490791}	{0.000018749666135843, 0.00012682645305961778}	{0.0001408137674583222, 0.00008796419172152487}	{0.00008633641527043274, 0.00016960888742410023}	{0.0001419113704555702, 0.00014006389454242413}	{0.00023885555059732354, 0.0001425835489907719}	{0.000047789100726852775, 0.00009144726721776312}	{0.00004608710223851021, 0.00007903504929427017}	{0.00006034565838081717, 0.00008541820709149073}	{0.00005862137771617391, 0.00014276691506973384}	{0.00006462122486447078, 0.00017915538879743}	{0.000051411798718382076, 0.00011137529011413445}	{0.00007034105466143725, 0.00012664542819606345}	{0.000020338349842373902, 0.00013978431317005356}
{0.00025165944190500185, 0.00012037381110193904}	{0.00024805000232304663, 0.00009722211466598414}	{0.00013869181618053814, 0.000020341680202353197}	{0.00013915318371927906, 0.00018874673839685765}	{0.00006792103329614477, 0.000018869481461488243}	{0.00013191231853934484, 0.00017618391620861866}	{0.0001206954801389932, 0.00013286064179533283}	{0.0002603674804194709, 0.0001211295397764793}	{0.0001450626599248401, 0.00012949762968604507}	{0.000059053659549380306, 0.00014680543831255318}	{0.000143655881852932, 0.000053367912595168047}	{0.0002147213509972411, 0.00014911354031615595}	{0.00011934022562038215, 0.0001410972124435551}	{0.00001611161585707023, 0.0001277695311350177}	{0.00018494739620639427, 0.00010728051176137055}	{0.00016887460831527826, 0.00006396408820687082}	{0.000146538799478517, 0.00015652103669306966}	{0.00017639305450806424, 0.00010071478606911873}	{0.0000952010431735923, 0.00006503857380784878}	{0.00006603717566409361, 0.00002498225623975451}	{0.00013148948007517044, 0.000060650724440769936}	{0.00007969755379010876, 0.00018592813750869898}	{0.00014903083692576478, 0.00009111027724649941}	{0.00012987606906650912, 0.00012234550029341132}	{0.00006140298227834938, 0.00014923133491926248}	{0.00014221028431931983, 0.000017548279469246883}	{0.00006104267035662206, 0.00013595879614999775}	{0.00018421992612247169, 8.05532215409713*^-6}	{0.00024894342469531375, 0.0000533271130355636}	{0.0001238399392458776, 0.00006849353981369783}	{0.00007283541364319878, 0.00008765885768209758}	{0.00004935647304303223, 0.00006946988465277448}	{0.00015960390601917136, 0.00019329553803749182}	{0.00006520361126220957, 5.022620709633663*^-6}	{0.0001224932441209851, 0.00011369441447066616}	{0.00003329692666067428, 0.00003629043589100774}	{0.0002694084383589, 0.00007279060468245855}	{0.00001881906378661531, 0.00012674941215047673}	{0.0001409671023949659, 0.0000888995672497167}	{0.0000868171647039403, 0.00016929912700652084}	{0.00014158531734154994, 0.0001392187933684651}	{0.00023910861756003127, 0.00014180080057960996}	{0.00004834667067141896, 0.00009177987350488925}	{0.0000465970163303468, 0.00007927417815492354}	{0.00006072158006967474, 0.00008493339180664958}	{0.00005866619493045296, 0.00014289040948731519}	{0.0000649314824883677, 0.00017920148413888624}	{0.000051780238969529964, 0.00011122505763474454}	{0.00006894171527825675, 0.00012678566698667363}	{0.00002056260690324273, 0.00013938602546626814}
{0.00025166265714041797, 0.00012090159046613656}	{0.00024748947048017325, 0.00009686682883500253}	{0.00013859367248981086, 0.000020381034256188073}	{0.0001387900578710087, 0.00018839623595699563}	{0.00006844468693941332, 0.00001914169463117038}	{0.00013116471992709571, 0.00017692437512087202}	{0.00012071692945588979, 0.00013268669752871266}	{0.00026028374161561976, 0.00012142896087176585}	{0.00014454113853583023, 0.00012834975787549404}	{0.00005887329598120695, 0.00014685037793219573}	{0.00014450825406871944, 0.00005349973647328737}	{0.00021406261251082884, 0.00014981006086208157}	{0.000119220878142273, 0.00014043114829807548}	{0.00001593228480078317, 0.0001281484710920127}	{0.0001853444783322257, 0.00010680675398146805}	{0.00016964867797931104, 0.00006550740543094787}	{0.00014676555495857907, 0.000156686271935842}	{0.0001770002846947993, 0.00010095026757238558}	{0.0000958423896999443, 0.00006540780075968052}	{0.00006672169696913113, 0.000024748725094357116}	{0.0001315441378923332, 0.00006082297747732289}	{0.00008038107097451689, 0.00018606283790402814}	{0.0001477981278461632, 0.00009108240426926933}	{0.00012937029185306528, 0.00012404106719735798}	{0.00006111426846570759, 0.00014927103491829593}	{0.0001408445307254038, 0.000017749758297880914}	{0.00006152866362493418, 0.00013628311381625366}	{0.0001843294461953894, 8.124624342293972*^-6}	{0.0002485724513870122, 0.00005344682798271555}	{0.00012515100598826004, 0.00006804500964439355}	{0.00007341934813396791, 0.00008778729545866583}	{0.00004879724214744907, 0.00006826953144642481}	{0.00015930385793215705, 0.0001928454066499229}	{0.0000654734189084638, 4.427346980858494*^-6}	{0.00012288419109860108, 0.00011264799790660374}	{0.00003372769526700452, 0.000036452142194652404}	{0.00026925030090943833, 0.00007269397503124424}	{0.0000189238675830966, 0.00012665867457482754}	{0.00014112013131285372, 0.00008984316672693785}	{0.00008721190291738074, 0.00016906371593565958}	{0.00014124961388738163, 0.00013846083203367094}	{0.0002394276580006319, 0.00014095747767926267}	{0.00004897438174325807, 0.00009213560211515928}	{0.00004709253689629994, 0.00007951816537680938}	{0.00006110722065907072, 0.0000843549093041329}	{0.00005875132047774033, 0.00014317475527921795}	{0.00006526053816652393, 0.00017922100764515583}	{0.000052153502945851884, 0.00011106069081755332}	{0.00006758197225724627, 0.00012694751432091716}	{0.000020685916452469535, 0.00013904072795047214}
{0.000251582960759272, 0.00012149336906095432}	{0.00024696487288874085, 0.0000965278732438048}	{0.00013846982533414204, 0.0000204284838184742}	{0.00013841642030353277, 0.00018805169387569869}	{0.00006895810563059818, 0.000019424029153830197}	{0.00013032355461328862, 0.00017748236050214047}	{0.00012074109525802472, 0.00013252908240939608}	{0.0002602950323388208, 0.00012156547067831922}	{0.0001440953803955, 0.00012716007613924123}	{0.00005867618929444839, 0.00014687212027306775}	{0.00014539081209009077, 0.000053490979629136814}	{0.0002116152665939269, 0.00014852927344410647}	{0.00011908597034214614, 0.00013978109407667989}	{0.000015839318441073425, 0.0001284716445923099}	{0.00018577341060869394, 0.0001063613199241825}	{0.00017037984587890692, 0.00006710184882932509}	{0.00014696860040831896, 0.0001568336602359321}	{0.00017761227401615203, 0.00010116390105537493}	{0.00009645863159747674, 0.00006579336356032277}	{0.00006737885962042831, 0.00002454936804460147}	{0.00013156701513490458, 0.00006097862942818565}	{0.000081010159575799, 0.00018610873719304696}	{0.00014650845251971777, 0.0000910563402636102}	{0.00012877223183940573, 0.00012567265551720902}	{0.00006086564501657137, 0.0001493112614743639}	{0.00013941854719677003, 0.00001798608652007947}	{0.0000620083943222831, 0.0001366014672599118}	{0.00018431059694957883, 8.180124838419146*^-6}	{0.00024823088041042046, 0.00005359374466366054}	{0.0001265914129996429, 0.00006762360127142722}	{0.0000739158829320251, 0.00008785056885184213}	{0.00004823683373973072, 0.00006703904548676357}	{0.00015904175335013508, 0.00019237087839329712}	{0.00006578474229343682, 3.843317199508689*^-6}	{0.00012324917159856877, 0.00011171744069281498}	{0.0000341116917521408, 0.00003665609310252892}	{0.0002690719789099017, 0.00007259276412018101}	{0.00001893146751651812, 0.000126606100465669}	{0.00014126951945854052, 0.000090842521277254}	{0.00008757991148883201, 0.000168832336578784}	{0.0001408821587615737, 0.0001376313974721429}	{0.00023968792733513287, 0.00014010993732187089}	{0.00004958963251875924, 0.00009243279643534203}	{0.0000475486843951759, 0.00007973712693266239}	{0.00006157910151299415, 0.00008392498496607596}	{0.00005909103691369589, 0.00014332358593162236}	{0.00006559121383212134, 0.0001792423968148538}	{0.00005255710884384487, 0.00011086607053107018}	{0.0000662387860107764, 0.00012740074742457788}	{0.000020802819404099, 0.00013870845373714557}
{0.000251481309661666, 0.00012209825140316777}	{0.0002464988786922772, 0.00009621503284255634}	{0.00013820528486114782, 0.00002044896891967937}	{0.00013793095182680376, 0.0001877767255139792}	{0.00006940596491725972, 0.000019592771429555504}	{0.00012927984126290146, 0.00017817940367325676}	{0.00012071090800160846, 0.00013239730351708896}	{0.00026020552087761215, 0.00012175150271833536}	{0.00014376383087562542, 0.0001259513564726693}	{0.000058495994445388905, 0.00014690104768832522}	{0.00014617796254358723, 0.00005334732631508471}	{0.00020949078334128342, 0.00014730056634619808}	{0.00011891926374481745, 0.0001391847441400979}	{0.000015805964901868, 0.0001287412343490868}	{0.00018619369070157647, 0.00010596573553433616}	{0.00017102324574037048, 0.00006859024429035579}	{0.0001471275488013157, 0.00015699844524153889}	{0.0001782326451054164, 0.00010136386749304938}	{0.00009705896491513078, 0.00006621392079061182}	{0.00006795901581716441, 0.000024375117329773538}	{0.00013153685811706476, 0.00006113019308498284}	{0.0000816443751418496, 0.00018607321773605025}	{0.0001452333590588585, 0.00009102638969376805}	{0.00012804850346261583, 0.00012725168763741637}	{0.000060608417832453397, 0.0001493751110263098}	{0.00013809842937698844, 0.00001814887391948194}	{0.000062400507445135, 0.00013682081382354144}	{0.00018435688339600164, 8.273183220715301*^-6}	{0.00024783987657912203, 0.000053719618862818005}	{0.00012801342732602497, 0.00006722948331489511}	{0.00007436537892616904, 0.00008789892940334247}	{0.000047745683247187835, 0.00006586413374061746}	{0.00015879707959475764, 0.00019189762151106113}	{0.00006607600329089395, 3.3008036989254795*^-6}	{0.00012375634250055722, 0.00011072683331585969}	{0.00003453895308105033, 0.00003691909083623995}	{0.0002689150067879592, 0.00007248735277993055}	{0.0000189925043364896, 0.0001265316033268742}	{0.00014135190049540116, 0.00009189163495142562}	{0.00008795399679748328, 0.0001685396392662659}	{0.0001405546927748261, 0.0001368038626088963}	{0.00023996321453607518, 0.00013922129288084897}	{0.00005028580864060876, 0.00009276004769820434}	{0.00004801051765779416, 0.00007990954894680768}	{0.0000620363789754321, 0.00008349343031679143}	{0.00005971803683292044, 0.0001432789471602228}	{0.00006596834383016253, 0.00017926753705590695}	{0.00005296428818814153, 0.0001106302267267375}	{0.00006503314575096579, 0.00012777011519737953}	{0.00002094378463611348, 0.0001383632791736604}
{0.0002511955640877155, 0.00012265633089125855}	{0.00024599232613007027, 0.00009586005589233661}	{0.00013786308288427418, 0.000020408614230535332}	{0.00013750335289297146, 0.0001875380148980763}	{0.00006985036716602765, 0.000019780224993283706}	{0.0001283448460979435, 0.000178625967258594}	{0.00012068896293925349, 0.00013220662809683623}	{0.00026013428348851253, 0.00012196056452937281}	{0.0001434064051023531, 0.00012479174430428785}	{0.000058367548946690905, 0.0001469219470485458}	{0.00014700518030104075, 0.00005321683322054353}	{0.00020793882795855842, 0.00014643924295911422}	{0.00011872533970926723, 0.00013857268129880023}	{0.000015692942416094444, 0.0001289823473787699}	{0.0001866748476651111, 0.00010552690445573563}	{0.00017157367445937404, 0.0000700460496457607}	{0.0001473390020147678, 0.00015717725431542862}	{0.00017877157383748034, 0.00010150706547699675}	{0.00009769252775432424, 0.0000666493041724343}	{0.00006860885481214657, 0.000024190518095232782}	{0.00013149061481466297, 0.00006135324591051863}	{0.00008238075225327953, 0.0001860564230680039}	{0.0001440388617353978, 0.00009098869378434314}	{0.00012723165209103338, 0.00012872558124149566}	{0.00006035707642491137, 0.00014944769651986818}	{0.0001367755886339521, 0.00001835175999430388}	{0.0000627314818746962, 0.00013701180498687458}	{0.00018437842293471916, 8.308825846634599*^-6}	{0.0002475060144075578, 0.00005378605546235429}	{0.00012939821884068236, 0.0000668089067200067}	{0.00007489099220351481, 0.00008793713219244272}	{0.00004725651735548486, 0.00006476491571686715}	{0.00015853467816437188, 0.00019145542842455523}	{0.00006640287633286625, 2.73821428175471*^-6}	{0.0001242239969461048, 0.00010989320103029382}	{0.00003494515746369716, 0.000037166596457171884}	{0.0002687345418362135, 0.00007239848865914931}	{0.000019120803299111183, 0.00012648944915073294}	{0.0001413783506994729, 0.00009295433726168005}	{0.00008833532263155923, 0.00016826153952709765}	{0.00014028467314291255, 0.00013599802687142218}	{0.00024026879134457914, 0.00013828735545835626}	{0.0000509638967509962, 0.00009307265008015281}	{0.00004846356340002427, 0.00008009848857379289}	{0.00006250832076975321, 0.00008298503306960882}	{0.00006026536759192152, 0.00014322650202395126}	{0.000066253652393892, 0.00017926981353822094}	{0.00005337612475957822, 0.00011041389663576675}	{0.00006378891901947548, 0.00012812676348724302}	{0.000021035972107493157, 0.00013805128839604997}
{0.00025096332818660093, 0.00012320570264105733}	{0.00024555078696304506, 0.00009550479419176476}	{0.0001376225942302758, 0.00002025910910611212}	{0.00013692824480712702, 0.00018731512650450443}	{0.00007035695525432793, 0.000020110203390662384}	{0.00012743316880983448, 0.0001790978944103119}	{0.00012068396570588403, 0.000131985214402521}	{0.0002600552584755308, 0.00012209697662013958}	{0.00014298625850377544, 0.00012364153914223042}	{0.000058228530853222477, 0.000146909670027699}	{0.00014788906353137873, 0.000053208259841225504}	{0.00020679079324222848, 0.00014569390962936555}	{0.00011847524023480244, 0.00013796756592576335}	{0.000015568882251984197, 0.00012933135002941032}	{0.0001872236026227537, 0.00010509822667900025}	{0.00017205416529090655, 0.00007144793831208994}	{0.00014760259200445212, 0.00015730934680178955}	{0.00017935655013569894, 0.00010165091088908431}	{0.00009835357342741617, 0.00006708971640614579}	{0.00006921870369399462, 0.00002401902786871409}	{0.00013136746486220704, 0.00006155148347338102}	{0.00008311780495220283, 0.00018604925073274076}	{0.000142756002036719, 0.00009094260367591042}	{0.00012633006149051222, 0.0001301627445417762}	{0.000060092364977621266, 0.0001495065729829877}	{0.0001352261986846377, 0.000018592064575386157}	{0.0000630210921406028, 0.00013722242019848134}	{0.00018448126438453028, 8.363932774257937*^-6}	{0.00024713523281954847, 0.000053869059372174964}	{0.00013077646905490753, 0.00006635582815045474}	{0.00007536342874664306, 0.00008794130986011226}	{0.000046744435156822175, 0.0000635620529076327}	{0.00015831792153460467, 0.0001909449593987991}	{0.00006668906449359272, 2.393578918479586*^-6}	{0.0001247553163271815, 0.00010911105728201587}	{0.00003526152478027273, 0.00003737843687176139}	{0.00026858777955849727, 0.00007228475215372509}	{0.000019310117073500162, 0.00012644935446577194}	{0.00014133972868026978, 0.00009403885557206603}	{0.00008864997779517295, 0.00016798785145800128}	{0.00014009629327589186, 0.00013526978289027692}	{0.00024065864555124499, 0.00013731357513310267}	{0.00005164860690961046, 0.0000933943907584241}	{0.00004889234454139479, 0.0000802717736854027}	{0.0000629579608061144, 0.00008247458460860328}	{0.00006074038358718249, 0.00014320767631365486}	{0.00006660114272346312, 0.00017929885480094936}	{0.00005380969507563315, 0.00011027728319985692}	{0.00006260199942027057, 0.00012848236006287136}	{0.00002110093096234784, 0.0001377962262057963}
{0.00025046145924847486, 0.00012366330870484834}	{0.0002451273201275799, 0.00009513375154001136}	{0.00013741427341494488, 0.000020301180790728946}	{0.0001364366400288892, 0.00018718577868619395}	{0.00007070565280020908, 0.000020363927901361993}	{0.00012634295210069992, 0.00017939910110014655}	{0.00012063572582849084, 0.00013179871974868294}	{0.0002600170688412473, 0.00012220552361359014}	{0.00014264606924022793, 0.00012236433097691365}	{0.00005806321987669443, 0.00014690297224070377}	{0.00014866700064921574, 0.00005336036486967773}	{0.0002059473546311851, 0.00014494846480743413}	{0.00011819967748830009, 0.00013738588469441984}	{0.000015361632847094055, 0.00012968724960276914}	{0.0001877872074413152, 0.0001046989947619882}	{0.00017242802133003493, 0.00007286845185839874}	{0.00014788005247679846, 0.00015743634030301518}	{0.00017989322696569188, 0.0001017849822998966}	{0.0000990340724572098, 0.0000675390146802807}	{0.00006980401111628916, 0.00002392351698463315}	{0.00013125990046461224, 0.00006172404756419466}	{0.00008384052822895209, 0.00018607978730608626}	{0.00014144711063103358, 0.00009088615289631018}	{0.00012539545781058704, 0.0001314788777649647}	{0.000059883651449960466, 0.00014955807931001623}	{0.0001337153209691469, 0.000018895050290403326}	{0.00006321115258292316, 0.0001374158282466257}	{0.00018447452571503922, 8.375705705089458*^-6}	{0.0002467709754839146, 0.000053956215902375855}	{0.00013210892536940868, 0.0000659307453949607}	{0.00007586083156645907, 0.00008793851631825211}	{0.0000461951388980003, 0.00006234237658530281}	{0.0001580030605131148, 0.00019061702186963926}	{0.00006703443748873322, 2.085973967821943*^-6}	{0.00012525356867733867, 0.0001083639283732423}	{0.00003563151974669714, 0.0000376218985464918}	{0.0002684175523275241, 0.00007214660853745793}	{0.000019447975578431792, 0.00012643841369791502}	{0.00014131481110509964, 0.00009515197632411994}	{0.00008902442662163577, 0.0001677563088905191}	{0.00013993886033465843, 0.00013453396236855789}	{0.00024113821426903666, 0.00013631342787419427}	{0.000052295817633430254, 0.00009368773596233778}	{0.00004944041774064767, 0.00008044733635373266}	{0.00006339154192063975, 0.00008186445706779752}	{0.00006123476111540527, 0.00014310690958808022}	{0.0000670336412487756, 0.00017931926468304373}	{0.00005431214477817063, 0.00011019493391457426}	{0.00006133443378681774, 0.00012896430377734914}	{0.000021207872310686275, 0.00013751045198777032}
{0.0002498818224902628, 0.00012404048633528344}	{0.00024470403664892483, 0.00009473622388250114}	{0.0001372269440223411, 0.000020219714542437755}	{0.0001358311199653478, 0.00018706371083768004}	{0.00007093950262161241, 0.000020635141443579988}	{0.0001252700727684961, 0.00017973428401600448}	{0.00012065199252746977, 0.00013156259058009153}	{0.00026005503414800054, 0.00012228816446291355}	{0.0001423762110678698, 0.00012115794206054919}	{0.00005502746344362419, 0.00014809537520285386}	{0.00014709763959622722, 0.0000548088300743364}	{0.00020529485173797774, 0.00014409879369756853}	{0.0001179175537878131, 0.0001368506119126533}	{0.000015156421947105782, 0.0001300047937124802}	{0.0001883678155663029, 0.00010434460785703248}	{0.00017269615249557136, 0.00007422779552932486}	{0.00014817802617614383, 0.00015756114661250777}	{0.00018036066256113921, 0.00010186949356498215}	{0.00009967481785292568, 0.00006793072378768432}	{0.00007034506527001238, 0.000023811114272813037}	{0.00013107541913619564, 0.00006190507023867523}	{0.00008460400572291803, 0.00018615717027929555}	{0.00014014489071968963, 0.00009082018049972862}	{0.00012438409462223413, 0.0001327911401704474}	{0.00005971952038450837, 0.0001496039378697921}	{0.0001320981397954754, 0.000019170267042152003}	{0.00006343096055720739, 0.0001377357002380606}	{0.00018452558338402116, 8.423134895736056*^-6}	{0.00024638712527079123, 0.00005408095621718322}	{0.00013340922610159274, 0.00006544353866885995}	{0.00007633318491765267, 0.00008791387215217716}	{0.00004561309187667951, 0.00006103598503415226}	{0.00015765267204996287, 0.0001901843798695385}	{0.00006730084600582335, 1.9307042467660917*^-6}	{0.00012569626497371095, 0.00010771441810894275}	{0.00003601631940900747, 0.000037898305832686055}	{0.0002682869970536467, 0.0000719953964378964}	{0.0000195313714938593, 0.00012639066970160034}	{0.00014126049572875645, 0.00009620141092429953}	{0.00008936912391811593, 0.0001674568834944102}	{0.00013978412002816295, 0.00013378584068894056}	{0.00024168874763171546, 0.00013526549562171918}	{0.000052932931204500405, 0.00009394283449808617}	{0.00005010468517439306, 0.00008065828377700934}	{0.00006386928518543643, 0.00008123635496317305}	{0.0000617368020769542, 0.0001430152524695059}	{0.00006753102168048147, 0.00017931681926131336}	{0.000054758026415118594, 0.00011010732754071847}	{0.000060168541145696244, 0.00012954888323162675}	{0.00002132063799204865, 0.00013727751343968258}
{0.00024918608727697057, 0.0001243531408684838}	{0.0002443162522748893, 0.00009435976102795456}	{0.00013703136507963115, 0.000020139423956903426}	{0.00013529205604624842, 0.00018693704498998909}	{0.00007121947727220907, 0.00002092423376167772}	{0.0001241792756194966, 0.00017984457603173001}	{0.00012066931709028845, 0.00013131040262058077}	{0.0002600510835372727, 0.0001223862846941023}	{0.00014208682523930458, 0.0001199611129911755}	{0.00005227356522018888, 0.00014927918663977768}	{0.00014579108774961683, 0.000055996572507933615}	{0.00020476498176795105, 0.00014323522428456937}	{0.00011757240917843768, 0.00013620925697818958}	{0.00001485094565700213, 0.00013027688228164008}	{0.00018894098913183624, 0.00010402951749732192}	{0.00017284284456993873, 0.00007560681641144591}	{0.00014849573939768756, 0.0001577292800058919}	{0.00018077592634768721, 0.00010193912054888347}	{0.00010035949191355941, 0.00006831078570404844}	{0.00007096802069060818, 0.00002364670614745241}	{0.00013083852055407086, 0.00006212694982625634}	{0.00008537317387760655, 0.00018628234274818583}	{0.00013886396746609682, 0.00009076117004234188}	{0.00012331041715519717, 0.00013400743790985915}	{0.000059519410997284875, 0.00014966970033297865}	{0.000130843420727063, 0.000019534902935481863}	{0.00006364643410821471, 0.0001381256761002138}	{0.00018464817795273668, 8.469685141965714*^-6}	{0.0002459372463364832, 0.00005428059639515155}	{0.00013461641413825364, 0.00006500836420783602}	{0.0000767929519894502, 0.00008787574000057649}	{0.000045055033569905056, 0.000059765663365058896}	{0.0001572820566215261, 0.00018979066544925387}	{0.00006751204344932651, 1.8136758439970345*^-6}	{0.0001261272064143913, 0.0001071139139232781}	{0.00003623481518968432, 0.00003808800650594803}	{0.00026816259825893015, 0.00007183741361723126}	{0.000019562568541816623, 0.00012636364489637103}	{0.00014129021547607215, 0.00009723940632785296}	{0.00008975909162270276, 0.00016721169441440338}	{0.0001396031358611322, 0.00013310527480500295}	{0.00024228603240960967, 0.0001341665391244585}	{0.00005359658429398331, 0.00009418870321869984}	{0.000050672066645846724, 0.00008084380457504466}	{0.00006434581963560562, 0.0000806146541841285}	{0.00006211525420573288, 0.00014289758415053804}	{0.00006799900330930606, 0.00017925365065633376}	{0.000055231651483356615, 0.00010993400107446138}	{0.000059056872276699416, 0.00013014488220164958}	{0.00002144743690537013, 0.0001370544604030188}
{0.0002483979252676452, 0.0001246220288339005}	{0.00024398782331285217, 0.00009397063007304574}	{0.00013676063608247674, 0.000020094722440118803}	{0.00013467258176187445, 0.00018682305147090135}	{0.00007151660310081655, 0.000021415005877518792}	{0.0001232017600384886, 0.00017991624694751063}	{0.0001206594087685121, 0.0001310712461187963}	{0.0002600005852038413, 0.0001225557786249952}	{0.00014177556898036615, 0.0001187220059429333}	{0.000049811970144584846, 0.00015029291747024038}	{0.0001448954086493831, 0.00005679963428897499}	{0.00020447120981052972, 0.00014241679469509822}	{0.00011711698846112698, 0.00013551363314599402}	{0.00001453681856488934, 0.00013062295214477613}	{0.0001894867149225244, 0.00010375202491812462}	{0.00017286094163480466, 0.00007686223576655398}	{0.00014876323181175387, 0.00015787826400060238}	{0.0001811535260908085, 0.00010196364502473377}	{0.00010100391498122355, 0.0000686642749173005}	{0.00007163981514939689, 0.00002349225597517617}	{0.00013058393171625133, 0.00006224883444326301}	{0.00008616725370267546, 0.00018643103004645844}	{0.00013753043729683906, 0.00009070937075408734}	{0.00012219436074190678, 0.00013515856746955311}	{0.000059340958151995744, 0.00014973164659819348}	{0.00012951292500123265, 0.00001992737313123868}	{0.00006377368394813088, 0.00013845251059653801}	{0.0001848065438808681, 8.512858551740224*^-6}	{0.0002455407106635694, 0.00005445962159822089}	{0.00013583386401716052, 0.00006448210528353971}	{0.00007719664852712263, 0.00008781585906637272}	{0.000044515275336550316, 0.00005861012910698306}	{0.00015698108257069458, 0.00018936612687526285}	{0.00006765487834126857, 1.7554914061293217*^-6}	{0.0001265772416719316, 0.00010686202123037017}	{0.00003656216618384601, 0.00003830285742294053}	{0.00026802172351976614, 0.00007170368234336114}	{0.00001965139699564622, 0.0001263528335104254}	{0.00014139594665846274, 0.00009831108149096552}	{0.00009006869436780804, 0.0001669911417812698}	{0.0001393450108801434, 0.00013228209566895345}	{0.00024287784914567778, 0.00013306882181178176}	{0.00005427051794958773, 0.00009440311980121638}	{0.00005114000820660245, 0.00008104096081586055}	{0.00006483272381108861, 0.00008001159970754058}	{0.00006250049962689156, 0.00014275346538439247}	{0.00006851138377743048, 0.00017921092931534098}	{0.000055661598979411766, 0.00010974155948707598}	{0.0000579433377040941, 0.00013073551223152484}	{0.00002156469484902798, 0.00013675015576427107}
{0.0002477200353414668, 0.0001247565220600633}	{0.00024369380137589732, 0.00009357611965134607}	{0.00013646862068316358, 0.000020047857208864485}	{0.000134143609281615, 0.00018680519160241615}	{0.00007185463592101701, 0.000021897785410636167}	{0.0001219197335506011, 0.00017988171571776718}	{0.00012069187063724027, 0.00013081280837967492}	{0.0002599458786366254, 0.0001227748936262879}	{0.0001414581975376814, 0.00011753328980618605}	{0.00004755719492756985, 0.00015121888778348881}	{0.00014421155702783517, 0.00005738362813933986}	{0.00020440805332399564, 0.00014148349997848022}	{0.00011670363359648947, 0.00013483412766275563}	{0.000014268941417508905, 0.00013107897441220226}	{0.00019004717468451072, 0.00010342953555495356}	{0.00017280294795907807, 0.00007822161718237415}	{0.00014902921582720408, 0.00015805572642056302}	{0.00018154886825649442, 0.000101993019644699}	{0.00010160003916707081, 0.00006907128461428208}	{0.00007244991734192655, 0.000023373942702354426}	{0.00013030168965957433, 0.00006238355225137751}	{0.00008701974355389397, 0.00018656660918497524}	{0.00013624350570896776, 0.00009063203200667853}	{0.00012102128658140918, 0.00013623710960506777}	{0.00005925420313174259, 0.00014974755582310866}	{0.0001280214921800163, 0.000020449539736879587}	{0.00006392807309372331, 0.00013883482397492112}	{0.0001848049427955812, 8.550183683668627*^-6}	{0.0002451429930354586, 0.00005469326009571027}	{0.00013702219803588559, 0.0000639163570617648}	{0.00007756592974431586, 0.00008773139766166734}	{0.000043949977692843076, 0.000057362006219761696}	{0.00015665182136570917, 0.00018902334393013895}	{0.00006785272363403538, 1.727137400170619*^-6}	{0.00012696919608552919, 0.00010682087406497807}	{0.00003680288112785024, 0.00003850728759181973}	{0.0002678691003700066, 0.00007156069330164381}	{0.00001976373438391821, 0.00012634308580987945}	{0.00014150840192450644, 0.00009939295957138103}	{0.0000903620210790743, 0.00016677442377275776}	{0.00013908504886697197, 0.00013149757723370298}	{0.0002434469168045533, 0.00013195546434042525}	{0.00005491510820767672, 0.00009454443693023697}	{0.0000516429758351873, 0.00008129386582311353}	{0.0000652829282802311, 0.0000793905252491929}	{0.00006284239682598728, 0.0001425736280303111}	{0.0000690797027167826, 0.00017917130451008866}	{0.00005614230977541674, 0.0001095380828535601}	{0.00005686475606333602, 0.00013132434014170356}	{0.000021657643024300906, 0.00013646085208642722}
{0.0002470302177340315, 0.00012476758931825838}	{0.00024343779758387416, 0.00009321842536210909}	{0.0001362181013113362, 0.000020053363694179935}	{0.00013363431701289756, 0.00018673191668757978}	{0.00007200722315946259, 0.00002229574741613056}	{0.00012065759248276686, 0.0001798804498031978}	{0.00012074308436638457, 0.00013057827257351731}	{0.0002598830340552927, 0.00012293243337108673}	{0.0001412078303393066, 0.0001163687816232911}	{0.000045413590898528696, 0.00015223577776297232}	{0.00014363650672613446, 0.00005780352310843514}	{0.00020456442868829728, 0.0001405573945561942}	{0.00011626504392865539, 0.00013421491071142732}	{0.000014116487072127077, 0.00013152819172230508}	{0.00019059734537908113, 0.00010312013705923874}	{0.0001726383041362672, 0.00007957520995101824}	{0.00014926526035714076, 0.00015823545252356038}	{0.00018187985861601853, 0.00010200373994809908}	{0.0001021003389459447, 0.00006943005795987777}	{0.00007319578995047177, 0.00002333841463776265}	{0.0001299480363085052, 0.00006260494884812157}	{0.00008784569060871558, 0.00018666973616130394}	{0.00013486715673034476, 0.00009056955299063395}	{0.00011977135438384236, 0.0001372980013059423}	{0.00005915247233023272, 0.0001497769636249147}	{0.00012674754619107864, 0.00002097284109649352}	{0.00006415868389668287, 0.00013920309867926296}	{0.00018480188644026967, 8.55168679973059*^-6}	{0.0002447841007884783, 0.00005496266958215751}	{0.00013817517830875552, 0.00006329852112975846}	{0.00007791798963989781, 0.00008761799681777425}	{0.000043428900742942776, 0.000056161919221551185}	{0.00015630758474807782, 0.00018861356223516686}	{0.00006805569541470294, 1.7736829626687426*^-6}	{0.00012730796078290916, 0.0001069119205058212}	{0.00003704684681420479, 0.00003874051199286474}	{0.0002677390534533737, 0.00007140762031849362}	{0.000019939279863725734, 0.00012636139211258225}	{0.00014156439525816908, 0.00010053899432149526}	{0.00009081101901113304, 0.0001665728206344394}	{0.00013887689178622515, 0.00013068000818130653}	{0.00024395470016680594, 0.00013088156608692742}	{0.00005556890229488406, 0.00009461781557963268}	{0.00005222147173960377, 0.00008157949370361785}	{0.0000656970706027816, 0.00007873756867736784}	{0.00006315710893207975, 0.00014235364153320735}	{0.00006961678394837007, 0.00017915965162423626}	{0.000056577208210119214, 0.00010938153735086281}	{0.00005566757496909185, 0.00013192994259502252}	{0.000021749908691220347, 0.00013610920739479793}
{0.0002463588920176649, 0.00012461441390987363}	{0.00024317727007985707, 0.00009283380389672394}	{0.00013597169706112836, 0.000020053899264123543}	{0.00013311937801378603, 0.00018664732043105343}	{0.00007224686252158573, 0.00002276307130602812}	{0.00011933845895784963, 0.00017957832968177597}	{0.00012075376572420098, 0.00013037500807693185}	{0.00025976742318728426, 0.00012314631738719522}	{0.00014098314977401436, 0.00011522650821954621}	{0.000043312987597274564, 0.000153046129318105}	{0.000143116970385945, 0.00005815645516626092}	{0.0002064731464771106, 0.00014292183478157718}	{0.0001158398914886075, 0.00013363027387989468}	{0.00001392462260992829, 0.000132019415355845}	{0.00019113701118173454, 0.00010277580565480344}	{0.00017238925994829177, 0.00008089167758091025}	{0.00014950324033209425, 0.00015846475658261793}	{0.00018223711412687917, 0.00010203365044942378}	{0.00010262584665850151, 0.00006985205823533509}	{0.00007400922606084435, 0.00002326155053664819}	{0.0001295643272186937, 0.00006281584940371353}	{0.00008871534723988583, 0.0001868032682219364}	{0.00013354215937423465, 0.00009052047453371216}	{0.00011846729479086558, 0.00013831870452675994}	{0.000059075272047656564, 0.000149685289035942}	{0.00012550322659133213, 0.000021414594060976737}	{0.0000644386025985145, 0.00013958912885803088}	{0.00018496639768522498, 8.656145815538627*^-6}	{0.0002444215990273403, 0.0000552299805032597}	{0.00013919480379528707, 0.00006271278126454032}	{0.00007831534092622804, 0.00008749621181926949}	{0.00004289744034627642, 0.00005494438903242585}	{0.00015591110674995299, 0.0001882281700550346}	{0.00006816317925178447, 1.7863416070681637*^-6}	{0.00012765267163440834, 0.00010707399632457981}	{0.00003725478160512395, 0.00003894907196422764}	{0.00026762664282639994, 0.00007128229416456166}	{0.0000201863082090321, 0.0001263832939501789}	{0.00014155696306916197, 0.00010160494113500012}	{0.00009125524398443132, 0.0001663626729787522}	{0.00013871727690575492, 0.00012994373602828158}	{0.00024449291118296693, 0.00012974033099848523}	{0.0000561867626598707, 0.0000946708613063621}	{0.00005281924757789548, 0.0000818171261105477}	{0.00006611436466905291, 0.00007802318983890651}	{0.00006346682604386386, 0.00014207283959912425}	{0.0000701510951924284, 0.00017916522632244105}	{0.000057109676631029314, 0.00010923863239210429}	{0.000054550350824232774, 0.00013247277989079676}	{0.000021856528213442958, 0.0001357401500514083}
{0.0002456413483759088, 0.00012437937090979608}	{0.00024292545488384696, 0.00009243557456403058}	{0.00013578087902333972, 0.000020085064486124138}	{0.00013251207026791697, 0.00018649568474856076}	{0.00007241662178183168, 0.000023191208796915618}	{0.00011825377905233445, 0.0001792107025079793}	{0.0001207471627135575, 0.00013017531573841686}	{0.0002596995678424364, 0.0001233575983381416}	{0.00014074684344326442, 0.00011409503638260273}	{0.00004124073022165328, 0.00015387580891347262}	{0.00014267588890528967, 0.00005850473683965418}	{0.00020798290309602242, 0.00014513398464519948}	{0.00011535488030701414, 0.00013300796889151762}	{0.000013600315652344798, 0.00013254171172657556}	{0.00019167196650007466, 0.00010242286200899465}	{0.00017207438777683704, 0.00008233883811109147}	{0.00014970063794773493, 0.00015867025209268692}	{0.00018252396496901238, 0.00010204467767733431}	{0.0001031390468929099, 0.00007022706320438894}	{0.00007487413381347652, 0.000023171541027148438}	{0.00012918696135543354, 0.00006308252273535543}	{0.0000896270299946141, 0.00018695298398303779}	{0.00013219062660377667, 0.00009052416136725817}	{0.00011714182783706005, 0.00013923049876974903}	{0.00005902205235653601, 0.00014956837962305447}	{0.00012409323169858063, 0.00002193901863760819}	{0.00006478334577056055, 0.00013999682861135223}	{0.00018507643789931683, 8.737036209308524*^-6}	{0.00024409253542799944, 0.00005548021699311346}	{0.00014017370749486204, 0.00006210471641951929}	{0.00007859612414831145, 0.00008735907447365005}	{0.000042334512645254214, 0.000053679026756378145}	{0.00015551778540006108, 0.00018788514329875052}	{0.00006826650213469662, 1.8424915283214542*^-6}	{0.00012786734815951433, 0.00010745085967597548}	{0.000037423737650509404, 0.00003911289722783644}	{0.0002674759990419165, 0.00007116235848394188}	{0.000020426496855711705, 0.0001263573781102083}	{0.00014159127031272155, 0.00010263484028393353}	{0.0000916925148855115, 0.00016618085618054469}	{0.00013861121733033482, 0.00012924229012523398}	{0.0002449857804455967, 0.00012861329099741163}	{0.00005669870637894809, 0.00009466970969273208}	{0.00005343996585770988, 0.00008199501069026809}	{0.00006652206953671314, 0.00007731368466696383}	{0.00006374946936179584, 0.00014177409365796916}	{0.00007072530306643787, 0.00017917867397240916}	{0.00005761050506281644, 0.00010913392658179549}	{0.00005336293624170726, 0.000133139168728711}	{0.00002196639698081203, 0.00013536852287806557}
{0.0002449330610391716, 0.00012407544021973127}	{0.00024273375384623402, 0.00009204071094282362}	{0.0001355385505642755, 0.000020054326209838677}	{0.0001319088411384372, 0.00018634118653412736}	{0.0000726877005887338, 0.000023696204210030377}	{0.00011700209540710697, 0.00017853090863791118}	{0.00012082239845532207, 0.00012995751915173494}	{0.0002596298743968688, 0.00012354865298173353}	{0.0001405820057137307, 0.0001129631434950281}	{0.00003917291248187238, 0.00015474314194829442}	{0.00014216977052148864, 0.00005885085860612606}	{0.00020884900289332685, 0.00014687517921543167}	{0.00011483348837307824, 0.00013240387831626484}	{0.000013291639023022635, 0.00013320658336662928}	{0.00019217853068611708, 0.00010208757486168041}	{0.00017171743821848596, 0.0000838337497826737}	{0.0001498860903187641, 0.0001588630458469601}	{0.00018280590970934303, 0.00010204843354586049}	{0.00010369499312809776, 0.000070648370052009}	{0.00007564621831381573, 0.000023079552816487344}	{0.00012880383960866735, 0.00006328021331089052}	{0.00009052266372909561, 0.00018707956743164777}	{0.00013082615979577946, 0.00009056282399302437}	{0.00011572041788940728, 0.0001401430413476595}	{0.00005893630176251275, 0.00014943370027255102}	{0.0001226099018901093, 0.000022489906680202327}	{0.00006516666690042812, 0.0001404407082472272}	{0.00018522147469101356, 8.828731018740869*^-6}	{0.00024378540431142256, 0.000055798809102327946}	{0.00014113857766016912, 0.00006155084326616568}	{0.00007877216757820957, 0.00008721113294813201}	{0.00004176716477737997, 0.00005240704479024294}	{0.00015509902846224354, 0.00018747394068698999}	{0.00006833910095484622, 1.987481609467194*^-6}	{0.0001281084252488641, 0.00010778501322218585}	{0.00003769501577098524, 0.0000393581606197678}	{0.00026732609763516603, 0.000071009953260106}	{0.000020522643077929372, 0.00012636195668706756}	{0.0001417111776877294, 0.00010371190939701747}	{0.00009204530571982957, 0.0001660212359148952}	{0.00013849822131543546, 0.0001284585783230083}	{0.00024542561996747033, 0.0001274823275902387}	{0.00005718547217703615, 0.00009466412187976385}	{0.00005401687294490673, 0.00008211321921918392}	{0.0000670194376746551, 0.00007666151814294725}	{0.00006394665186747311, 0.00014148266181005623}	{0.00007145714633180224, 0.00017922156135123464}	{0.00005808639691196018, 0.00010901863490057374}	{0.00005230832774486121, 0.00013395194794741858}	{0.00002206232453002968, 0.00013501351765268058}
{0.00024422926614487333, 0.00012380084274615026}	{0.00024256417359350566, 0.00009163844499848418}	{0.00013528987132653317, 0.000020034114810167092}	{0.00013146235719422062, 0.0001861520294880138}	{0.00007297214853475568, 0.00002411874490607672}	{0.00011573090339394122, 0.00017790908661036717}	{0.00012090826103597563, 0.00012974572994865725}	{0.00025954548314743885, 0.00012396548099463374}	{0.00014035841394999444, 0.00011192132933257864}	{0.00003714871884581526, 0.00015576177856926212}	{0.00014159551646043505, 0.00005911597083426513}	{0.00020933187199414054, 0.00014841213495277365}	{0.00011432696691251947, 0.0001318106002632405}	{0.000013030099332256556, 0.00013378097966654036}	{0.00019271221415789074, 0.00010176330866729829}	{0.00017132848399699203, 0.00008536661523320425}	{0.000150111860257275, 0.00015911603179554138}	{0.00018305273408663307, 0.00010206282974607149}	{0.00010424389126231148, 0.00007106474914112761}	{0.00007640028414234282, 0.0000229858171259998}	{0.00012841497475838453, 0.00006353199290557895}	{0.00009140950331035981, 0.0001871443303617475}	{0.00012947765336325068, 0.00009062367272466452}	{0.00011427337292324446, 0.00014098532243706}	{0.00005886809373346967, 0.00014931753930676618}	{0.0001212478851132966, 0.000023169435563255512}	{0.00006557443789354546, 0.0001409253015073388}	{0.00018532947205127006, 8.860393183467614*^-6}	{0.00024348325139626596, 0.00005613286638985945}	{0.0001421691887081853, 0.00006104571622532228}	{0.00007891688729389206, 0.00008705394630737932}	{0.000041214034280105, 0.0000511411685453812}	{0.00015454608917611623, 0.0001872469995232201}	{0.0000683761977587167, 2.1956878716430134*^-6}	{0.00012824884091151669, 0.00010812578041879668}	{0.00003801031785447394, 0.00003963970588196682}	{0.0002671807819822382, 0.0000708734585997256}	{0.000020573036880218807, 0.00012637639197685154}	{0.00014189251966207402, 0.00010467384939041687}	{0.00009247521032511465, 0.00016581504319349293}	{0.0001383652546250318, 0.000127651909276871}	{0.0002458435665696264, 0.00012640233468377043}	{0.000057635438176789984, 0.00009465431281115993}	{0.00005463522510917099, 0.00008223958870056389}	{0.00006759496362400069, 0.00007600453205916123}	{0.00006411416590229389, 0.0001411035956263456}	{0.00007212856899672728, 0.00017921927744636432}	{0.00005851736802154302, 0.0001088502612917718}	{0.0000513191839385936, 0.00013492727372036703}	{0.000022205938519746394, 0.00013460385492420498}
{0.0002434648192066194, 0.00012357257116143926}	{0.0002424033211633537, 0.00009124834914094899}	{0.00013501781104487907, 0.00001992189412328075}	{0.00013101417017622044, 0.00018596227484021495}	{0.00007324989581774536, 0.000024538491005378474}	{0.00011481899027079249, 0.00017708791770885192}	{0.00012098954685437656, 0.0001295716775014525}	{0.0002594262546816398, 0.00012438708380722803}	{0.00014005702051240738, 0.00011089722739182165}	{0.000035113225707527234, 0.00015676768211827737}	{0.00014120092038286022, 0.00005916199214281778}	{0.00020955062187996568, 0.00014992032251162727}	{0.00011376264387107337, 0.00013122704179597847}	{0.000012890878124149106, 0.0001344335592840541}	{0.0001932445432390637, 0.00010146939228520126}	{0.00017095071630213036, 0.00008687479943726667}	{0.0001503636785895991, 0.0001593072292412775}	{0.00018329870255868886, 0.0001020822297325624}	{0.00010478999498274599, 0.00007144647578415511}	{0.0000772233943304244, 0.000022890428370944313}	{0.00012797990123704296, 0.00006379811336431608}	{0.00009238622427128302, 0.00018715998051145697}	{0.00012809696054257773, 0.00009077599221244355}	{0.00011277730535337824, 0.00014178467890577814}	{0.00005875606859552196, 0.00014919022488509275}	{0.00011984825537152567, 0.000023894108479264432}	{0.00006597305209880391, 0.0001413875607399256}	{0.0001855519618468238, 8.932972421240839*^-6}	{0.00024316450070067152, 0.0000564722331727303}	{0.0001431823323249668, 0.00006059482455778411}	{0.0000790340399183854, 0.00008691227646425071}	{0.000040702013746080484, 0.00004989669340156334}	{0.00015396299984599365, 0.0001870055054658203}	{0.00006827440688628273, 2.4460157787101306*^-6}	{0.0001283958042709007, 0.0001085210561027354}	{0.000038294915543110925, 0.000039946179562637606}	{0.0002670750806793727, 0.0000707439548609109}	{0.000020734763364907, 0.00012637925155572325}	{0.00014213999980974918, 0.00010568820739380533}	{0.00009282392164693629, 0.00016560852649599768}	{0.00013819882211304858, 0.0001268151234836226}	{0.00024617686659906835, 0.00012542414074716976}	{0.00005800346035040017, 0.00009465538966775938}	{0.00005512673444191325, 0.00008238662915720625}	{0.00006818319677128893, 0.0000753960909236816}	{0.00006424315385816346, 0.00014072806186006892}	{0.00007281285636695651, 0.0001791867116250796}	{0.00005890945586980994, 0.00010861642519902752}	{0.0000503710464212452, 0.00013590203307786272}	{0.000022332365527500763, 0.00013424392058737956}
{0.00024268439101600122, 0.0001234096847911558}	{0.00024228846165888726, 0.00009085876338940229}	{0.0001347971055001665, 0.000019818293081231602}	{0.00013064273360301345, 0.00018569705301922973}	{0.00007356915190818698, 0.00002491517629909504}	{0.00011388497984511238, 0.00017632028450339704}	{0.00012101891962508131, 0.0001293923029223714}	{0.0002592972691129711, 0.0001247413307244497}	{0.00013979959673245882, 0.00010977751116003385}	{0.000038983715234897746, 0.00015517778930836882}	{0.0001437280158822057, 0.00005778248250746547}	{0.00020959903503837857, 0.00015147454215913827}	{0.00011318256334260188, 0.0001306042137387879}	{0.000012806167692195893, 0.00013514758667633526}	{0.00019373622975030506, 0.00010117715835440481}	{0.00017055346842492064, 0.00008834810068931355}	{0.00015057392374944319, 0.00015946508825180275}	{0.0001835755135290713, 0.0001021277642092395}	{0.0001054040872775825, 0.00007184889598823366}	{0.00007814977415569612, 0.000022867970558227753}	{0.00012753301576059247, 0.00006403578843787027}	{0.00009333435988647656, 0.00018712621670572143}	{0.00012688800721371083, 0.00009106275297719984}	{0.00011125204243244989, 0.00014253421948164335}	{0.000058635465751889276, 0.00014906492755754322}	{0.0001186685838917879, 0.00002467261468603594}	{0.00006631404496704482, 0.00014180831883570455}	{0.00018564837152853543, 9.049577720426314*^-6}	{0.00024288294158042705, 0.00005679114844771443}	{0.00014421910145442568, 0.00006025511104019954}	{0.00007909142439016493, 0.00008679062963528044}	{0.00004019535184423576, 0.000048749144058931414}	{0.00015343165823916306, 0.00018681556006293584}	{0.00006812216241677868, 2.7048041523120717*^-6}	{0.00012857486771447054, 0.00010892138450537453}	{0.00003865112325962294, 0.000040230495090069445}	{0.0002669396901490894, 0.00007062836111207445}	{0.000020886124520325244, 0.00012640932853720294}	{0.0001423665746738611, 0.00010666983183361062}	{0.00009313397674322186, 0.00016537993288134515}	{0.00013794417958754314, 0.00012595310688884708}	{0.0002464558128662397, 0.00012435841178554122}	{0.00005835810177203332, 0.00009466196517748396}	{0.00005552892369058365, 0.00008259952901114685}	{0.0000687695301631289, 0.00007477581821975176}	{0.00006435145376303075, 0.00014026677053445138}	{0.00007342388052447871, 0.00017916106376926423}	{0.000059348435714798444, 0.00010840508381865997}	{0.00004947391433180234, 0.00013685973650876213}	{0.00002249142474467244, 0.00013388443758606978}
{0.00024192086017498995, 0.0001233380867520269}	{0.0002421892412471198, 0.00009049912577884531}	{0.0001345525566232222, 0.000019687924520240993}	{0.00013025936471323103, 0.00018543184483219065}	{0.00007395226367146865, 0.000025354119068615836}	{0.00011313156998558932, 0.00017537758915299635}	{0.0001210486541652539, 0.00012925574184236246}	{0.000259153013465937, 0.00012507966559365227}	{0.00013952422938696258, 0.00010864824870111864}	{0.000042385691323502704, 0.00015373517862660093}	{0.00014599997481068439, 0.00005668780870753367}	{0.00020951385520307688, 0.0001530348152823105}	{0.00011262122473844452, 0.00013004071395140025}	{0.00001278532810739257, 0.00013582820962510571}	{0.0001942720519261757, 0.00010093248046132897}	{0.00017017584288376685, 0.00008974254305225506}	{0.0001507319702797015, 0.0001595568970337432}	{0.00018388068089957146, 0.00010218554481534786}	{0.00010597412196145546, 0.00007221029135264863}	{0.00007898552546835202, 0.000022941763350410588}	{0.0001270956774185497, 0.00006422908114221125}	{0.00009430503056283194, 0.00018715156230672848}	{0.00012567654848126005, 0.00009137066150182986}	{0.00010971024953724653, 0.0001432444071454059}	{0.00005854423809495513, 0.00014890896724723001}	{0.00011735934132155973, 0.000025516722488829435}	{0.00006657671983335192, 0.00014214278046166458}	{0.00018566180442247188, 9.230525750439987*^-6}	{0.00024269556290912686, 0.000057040805315859194}	{0.00014519217139179213, 0.000059733941478178}	{0.00007915746124793732, 0.00008666907909289767}	{0.00003960716204859393, 0.000047534569563818075}	{0.00015293008937978774, 0.0001865437029132834}	{0.00006798057135537944, 2.987558830561892*^-6}	{0.00012877223314789913, 0.00010934691470957887}	{0.00003907713445957178, 0.00004055928659621959}	{0.00026680269843173233, 0.00007049425913033791}	{0.000021071438625931453, 0.00012644936575617217}	{0.00014252035722116927, 0.00010761926334501812}	{0.00009347953344798273, 0.00016526047656371666}	{0.00013769809398102894, 0.00012502593469415252}	{0.00024673985343204216, 0.00012321287756531657}	{0.000058660412357203665, 0.0000946887386657598}	{0.00005597353767530548, 0.0000828740756547594}	{0.00006927114825157219, 0.00007412467083969706}	{0.00006449325238426798, 0.00013975816528675065}	{0.00007395912182925521, 0.00017915301101230601}	{0.00005971479211380103, 0.00010828439408404751}	{0.00004866250182049362, 0.00013783562491182698}	{0.00002269255655735203, 0.00013350317611204033}
{0.0002412247757904277, 0.00012334351516066168}	{0.00024208524173806295, 0.00009014743847523396}	{0.0001343881354071422, 0.00001961511857960109}	{0.00012997131144354995, 0.00018509754158358056}	{0.00007429895185459567, 0.000025596816778214813}	{0.00011233830146692818, 0.00017447480355129412}	{0.00012110691640520986, 0.00012908711885750067}	{0.0002590399749040725, 0.00012536931418138136}	{0.0001392391544326463, 0.00010754058318164378}	{0.000045134299825870855, 0.00015259685510431018}	{0.00014769274381042812, 0.00005586235857139429}	{0.0002091548820022345, 0.00015457333848522585}	{0.00011211806002001809, 0.00012950468352310442}	{0.000012734644069726626, 0.0001364846459383984}	{0.0001948273616954043, 0.00010068317938655017}	{0.00016976256756665183, 0.00009121657200827723}	{0.00015097295375911628, 0.0001597094545346474}	{0.0001841465615734997, 0.00010225179060899676}	{0.00010659513325126651, 0.00007253038188902229}	{0.000079877397924444, 0.000023082697121034127}	{0.00012661911305987813, 0.00006452535402855392}	{0.00009532502824356276, 0.00018716347546664496}	{0.00012440998324407703, 0.00009175964832154338}	{0.00010822399907836433, 0.0001438958982669099}	{0.00005844856782432465, 0.00014875089451548155}	{0.00011598987739434165, 0.00002633799302079195}	{0.00006672508791699161, 0.00014240812559198268}	{0.00018566769093417688, 9.427693861982866*^-6}	{0.00024245947438850059, 0.0000573328369847854}	{0.00014616006530879914, 0.000059319289577739214}	{0.00007918589313813055, 0.0000865581666166308}	{0.00003909793714015876, 0.00004627934930552529}	{0.00015240856737767586, 0.00018627959965279115}	{0.00006782112624906464, 3.3243975506202633*^-6}	{0.0001289718089589141, 0.00010941627641942905}	{0.000039495673771326465, 0.000040899466054352346}	{0.0002666779173078414, 0.00007034578167458226}	{0.000021263641086492475, 0.0001264974900253506}	{0.00014259180529136155, 0.00010850603759057294}	{0.00009387924147380081, 0.00016508580323915464}	{0.00013754290480740968, 0.0001241979272572736}	{0.0002469488149431863, 0.00012214806349936317}	{0.0000589090178726756, 0.0000947266837097339}	{0.00005647542074715411, 0.00008312282476880563}	{0.00006980499352584987, 0.00007337485115769514}	{0.00006456217540362989, 0.00013921298102318616}	{0.0000745366668212632, 0.00017914617935094385}	{0.00006016099105834832, 0.00010816485419491047}	{0.00004786414041842532, 0.00013893699833207297}	{0.00002287645467720294, 0.00013316712258502336}
{0.00024061136278085527, 0.00012350377659585155}	{0.0002419993785425979, 0.00008979617191673949}	{0.0001341733849667637, 0.000019522902765157195}	{0.00012968212555538518, 0.00018476087005411368}	{0.0000746271801128341, 0.00002586422327708909}	{0.00011150358780828381, 0.00017345389082527074}	{0.00012113326700737802, 0.00012895698029295754}	{0.00025891671274522567, 0.00012566376679330922}	{0.00013892180017755697, 0.00010643358089806854}	{0.00004754291350614039, 0.00015163164321976432}	{0.000149251288508659, 0.000055152384524192526}	{0.000208615974747437, 0.0001561442762087837}	{0.00011148093752330517, 0.00012890823736922685}	{0.000012626764947336238, 0.0001370309995318254}	{0.0001953034684837376, 0.0001005129972801681}	{0.00016934062614079332, 0.00009267993221394979}	{0.00015121407258934176, 0.00015984173468880795}	{0.00018440662598651143, 0.0001023352525538185}	{0.00010725908764568002, 0.00007284938549556961}	{0.00008048238636251351, 0.000023160290976145456}	{0.00012613013201572999, 0.00006478167537686742}	{0.00009626486225186936, 0.0001872160600626387}	{0.0001231942528356853, 0.00009220936302862251}	{0.00010667670968843694, 0.0001446011787463599}	{0.00005831853650022384, 0.0001486632184483093}	{0.00011460712108788899, 0.00002693100726135633}	{0.0000668737939844759, 0.0001426263465204903}	{0.00018572695577015604, 9.540298776089591*^-6}	{0.00024221589007580608, 0.000057599402490828815}	{0.00014680763990316203, 0.00005902224509888179}	{0.00007912977716047066, 0.00008645156996178873}	{0.000038644811079486734, 0.0000450790986238812}	{0.00015179148447901888, 0.00018603269099623377}	{0.0000675810182809156, 3.680387848444498*^-6}	{0.00012916909163296952, 0.00010949033476811527}	{0.000040005524264841847, 0.00004125266295901354}	{0.00026657968872687737, 0.00007019973857152802}	{0.000021354456353303127, 0.0001265464860012794}	{0.00014264835140169918, 0.00010946374861463161}	{0.00009430079534807596, 0.00016494271024049322}	{0.00013748110772668923, 0.00012341526856231714}	{0.0002470656384307839, 0.00012112578251132927}	{0.00005919233867457987, 0.00009480805793326678}	{0.00005703704092197063, 0.00008327978339740921}	{0.00007041361193659605, 0.00007265497926773434}	{0.0000646415668745089, 0.00013862932713118635}	{0.00007509739343730298, 0.000179086195126109}	{0.000060574381196471984, 0.0001080568684586104}	{0.00004721335539707074, 0.00014008490915466747}	{0.000023096225541307155, 0.00013277708285481886}
{0.00024004949408825435, 0.00012376891685822323}	{0.00024197023223628596, 0.00008943576431418848}	{0.00013393751925919135, 0.000019373582195577073}	{0.00012935485800395695, 0.0001843512741222232}	{0.0000750379700713262, 0.000026149570698764637}	{0.00011065232398627877, 0.0001724629347151419}	{0.00012125148883257534, 0.00012872239999267175}	{0.0002588757167382558, 0.00012600526891277014}	{0.00013868076955992375, 0.0001052705246829004}	{0.00004977351169441673, 0.00015062579075174874}	{0.00015063153388539426, 0.000054666943548459235}	{0.0002078416068614337, 0.00015777648037197705}	{0.00011089311064003629, 0.0001283759135164844}	{0.000012385536749529125, 0.00013766199644729918}	{0.00019571492031910358, 0.00010036304801996051}	{0.00016891916398994187, 0.00009417961906534011}	{0.0001514442102310627, 0.00016000363313492663}	{0.00018469963337219324, 0.00010247123241025783}	{0.00010792947540587075, 0.00007316639169578026}	{0.00008130924103892282, 0.000023251038105329857}	{0.00012564448103445915, 0.0000650354935781226}	{0.00009722189654222521, 0.00018726447848785364}	{0.00012214991630291492, 0.00009282490287360089}	{0.00010508284715616189, 0.00014515847212214904}	{0.00005817233394006759, 0.0001485529807950525}	{0.00011306026378516467, 0.000027671068714841854}	{0.00006697823679538546, 0.00014289527757703157}	{0.00018582328119497827, 9.624003882818635*^-6}	{0.00024196425098957868, 0.00005782231374183616}	{0.0001474069439006816, 0.00005885692868861794}	{0.0000790504901951191, 0.00008634013704888192}	{0.000038126787578832284, 0.00004371224340474963}	{0.00015117551095004782, 0.00018572128019783354}	{0.00006733759370942252, 3.99949603571735*^-6}	{0.00012933208996426872, 0.0001095581835811718}	{0.000040522033227426, 0.000041558740801673854}	{0.0002664324848799409, 0.00007006572375441176}	{0.00002140921244862134, 0.00012656283585959723}	{0.00014276345670242004, 0.00011037689361257215}	{0.00009460864017320813, 0.0001647534724295272}	{0.00013740480811840554, 0.00012262043298837024}	{0.0002471710963462376, 0.00012009098703925642}	{0.000059459946338141626, 0.00009491768381650383}	{0.0000575703098963743, 0.00008332937936696544}	{0.00007103598426596513, 0.00007198350174649868}	{0.00006470645503206976, 0.00013805181145001792}	{0.0000756255123896044, 0.00017903854928798322}	{0.00006101872636834482, 0.00010786012506629577}	{0.00004668413313365573, 0.00014130877335404824}	{0.00002330369069906907, 0.0001324639557261361}
{0.00023964529265518297, 0.00012414833734262297}	{0.00024196121971795556, 0.0000890860720012316}	{0.00013365263176020218, 0.00001922925274820106}	{0.00012901394728882307, 0.00018396118388814905}	{0.00007541360410589219, 0.000026378168797969757}	{0.00010978803523247414, 0.00017152014025081542}	{0.0001213845855185445, 0.0001284894690167778}	{0.00025882553555199323, 0.00012633928454012657}	{0.0001384197784313373, 0.00010404706653830323}	{0.00005191967917652584, 0.00014984918163712715}	{0.00015189627492938557, 0.0000544082237245063}	{0.00020709070847378503, 0.0001580562201943553}	{0.0001102808875383745, 0.00012778944873832404}	{0.000012119597246742422, 0.00013838054955988129}	{0.00019615900558916035, 0.00010023635906005959}	{0.00016850777569227835, 0.00009564282828366587}	{0.00015171267111547404, 0.00016020467299320739}	{0.0001849605099415805, 0.00010265016782803787}	{0.00010863161582579178, 0.00007351543515497484}	{0.00008207237735226021, 0.00002339061069128057}	{0.0001251258612032115, 0.00006528498492011031}	{0.00009821507824996255, 0.0001873380263827758}	{0.00012118047039183929, 0.00009360063396732683}	{0.00010344234265592318, 0.00014565052342384142}	{0.00005797686797344194, 0.0001485298386606869}	{0.0001115286313347972, 0.000028531074749062068}	{0.00006705593385169114, 0.00014322861386140725}	{0.000185978411425093, 9.641148044309425*^-6}	{0.00024165056810945934, 0.00005805244763348815}	{0.00014796501909557423, 0.00005872309315166487}	{0.00007885318653197681, 0.00008625023830861634}	{0.00003756707942668833, 0.000042421859041998105}	{0.0001506377113473895, 0.00018545869519208052}	{0.00006714703491636663, 4.417055473399754*^-6}	{0.00012946679491747696, 0.0001095717525437732}	{0.00004106634039539733, 0.00004186760960174155}	{0.00026630592307235205, 0.00006990315528484161}	{0.000021391033270321064, 0.00012657081531349806}	{0.00014292292651121857, 0.0001113246357930552}	{0.00009495008478378866, 0.00016455389097649875}	{0.00013732306974353098, 0.00012183017181985083}	{0.0002472491108469212, 0.00011913813611208128}	{0.00005971833550101952, 0.0000950386574988481}	{0.000058116167985791744, 0.00008335766495728373}	{0.00007162447205300399, 0.00007138887983500752}	{0.00006474194631050123, 0.0001374724399819576}	{0.00007616362260550117, 0.00017899295888890824}	{0.00006134052536570932, 0.00010766464171799776}	{0.00004618698172401345, 0.00014257465416455436}	{0.000023513024503512748, 0.00013214246649686105}
{0.00023928887079525856, 0.00012455840557278075}	{0.00024197763857869032, 0.00008870959043309714}	{0.0001333968613180695, 0.000019130188964464025}	{0.00012886271735724575, 0.00018363781256525844}	{0.00007585199984247519, 0.000026634920873665485}	{0.00010892254037023445, 0.00017058727309375837}	{0.00012150652337578688, 0.00012827929377199902}	{0.0002586685553008016, 0.00012663061918493794}	{0.00013803277547945006, 0.00010281273050790826}	{0.000053979378041172205, 0.00014903054033133282}	{0.00015309614258836164, 0.0000543316732844916}	{0.00020641903430304692, 0.00015839374727162747}	{0.0001096395898416264, 0.00012720432002692581}	{0.000011979970852889802, 0.00013911893626450834}	{0.00019654561343268275, 0.00010007348748145935}	{0.00016806651079750293, 0.00009718574146248898}	{0.00015197742928129077, 0.00016043783631015409}	{0.00018528048199584982, 0.00010291937889933829}	{0.00010939348057751371, 0.00007385536687359992}	{0.00008283282198985662, 0.000023568268426539936}	{0.00012458727615444033, 0.00006547052667099139}	{0.00009916914100787088, 0.00018735689356399866}	{0.00012027342115302137, 0.00009437484673757296}	{0.00010168947160462695, 0.00014603823795663763}	{0.000057784181041774245, 0.00014852534967388375}	{0.00011008082265699987, 0.000029534153905292135}	{0.00006715796496257093, 0.0001436722207982637}	{0.00018624472995884198, 9.663297313795313*^-6}	{0.00024127533189342767, 0.00005834252978214646}	{0.00014846144794428376, 0.00005870341905818181}	{0.00007876469699296174, 0.00008619339299910168}	{0.00003701880946501506, 0.00004122527948996805}	{0.00014984669039318948, 0.00018517668036068912}	{0.00006701140170601864, 4.78742952888514*^-6}	{0.00012957696167157577, 0.00010960009387822036}	{0.00004164674204201258, 0.00004218027882257013}	{0.00026618693192473396, 0.00006974816104712691}	{0.00002137343454567546, 0.00012662908684335343}	{0.00014311756463914033, 0.00011229790056610702}	{0.00009536653314164022, 0.00016436806835089425}	{0.00013714193314602483, 0.00012098240706930922}	{0.0002472689563838617, 0.00011822738562849988}	{0.00005999786074997693, 0.00009521399750658455}	{0.000058598322989384076, 0.00008342278741809742}	{0.00007229035806404968, 0.00007076493721484549}	{0.00006478174948199367, 0.00013687790521534307}	{0.00007682266057399418, 0.00017893850554890971}	{0.00006165818459055708, 0.00010746211173643572}	{0.00004574644417500985, 0.00014392987759810185}	{0.000023751198271207405, 0.00013177739907501443}
{0.00023905170144346714, 0.0001249945954646415}	{0.00024200737056322217, 0.00008834175411498468}	{0.00013314743727094096, 0.00001910689859673824}	{0.0001286962659160132, 0.0001833243123373037}	{0.00007627833105551665, 0.000026886348844531268}	{0.00010800572662438431, 0.00016995900741392038}	{0.00012157813888260296, 0.00012811936269196164}	{0.00025852940718037293, 0.0001269269138802329}	{0.0001376316783685399, 0.0001016157741805295}	{0.000055991540632086055, 0.00014816388207265007}	{0.00015433593019173838, 0.00005432792113055623}	{0.00020583864113665098, 0.00015884495299030302}	{0.0001090211337663585, 0.0001266078022096341}	{0.00001218609563175472, 0.00013973474975739964}	{0.00019699599942305256, 0.00009985443327360595}	{0.00016760125764123948, 0.0000987520187583502}	{0.00015227106221115568, 0.00016071050477264054}	{0.00018563904908186176, 0.0001033089587835149}	{0.00011013317515162797, 0.00007410898484755769}	{0.00008369497470374067, 0.000023763161340285474}	{0.00012407905394260738, 0.00006568086312119976}	{0.00010004947497505622, 0.0001873089509601692}	{0.00011936804504820455, 0.00009519154318705782}	{0.0000999710257958978, 0.00014627737495753794}	{0.000057606756142217115, 0.00014854865548128522}	{0.00010870141255941865, 0.00003063467421572579}	{0.00006725536278413383, 0.00014408370214144325}	{0.00018646107219126608, 9.698478131209295*^-6}	{0.00024090880654911744, 0.000058574472319810174}	{0.00014891797499027407, 0.00005874802489482946}	{0.00007867100821333444, 0.00008614984827200829}	{0.00003645198809286165, 0.00003991525851589829}	{0.00014919441145314728, 0.00018506708587563678}	{0.00006689743798840045, 5.23299876454338*^-6}	{0.00012978339048356133, 0.00010983920068749656}	{0.00004214167867114673, 0.00004242166927031635}	{0.000266081040032956, 0.00006961019485296519}	{0.000021421097289184464, 0.0001266639567601216}	{0.00014338822675450224, 0.00011324679750600513}	{0.00009583385950389463, 0.00016409396805412626}	{0.00013692209425141737, 0.00012016467265182544}	{0.00024727381017366687, 0.00011733327099522743}	{0.00006022619671086563, 0.00009536735832167958}	{0.00005909123938956207, 0.0000835537925741396}	{0.00007288112562800356, 0.00007010037614466089}	{0.00006484893510182342, 0.00013624947127570766}	{0.00007741751283050054, 0.00017891203042453782}	{0.00006200259013964712, 0.00010723886737316993}	{0.00004536415945707772, 0.00014527147973853933}	{0.000023987794060042823, 0.0001313992210922826}
{0.0002387912093994777, 0.00012541521535345258}	{0.00024205176106570153, 0.00008803120499852424}	{0.00013289276839495187, 0.00001903994138639633}	{0.00012839733627721396, 0.0001829710444894989}	{0.00007666960261484814, 0.000027135840854265184}	{0.00010711136115855338, 0.0001693145430893758}	{0.00012170076100933071, 0.00012796203682093334}	{0.00025839064175129674, 0.00012708133383031398}	{0.00013734332602203446, 0.00010034584199776031}	{0.00005796915470803906, 0.0001471415378330618}	{0.00015564546056347586, 0.0000543131796027996}	{0.00020522722733694955, 0.0001594151116883702}	{0.00010841275550505417, 0.00012598662312370026}	{0.000012408555341218136, 0.00014044565249175347}	{0.0001973871483841378, 0.0000996128206877084}	{0.00016711260920781394, 0.00010032005587621745}	{0.00015253400317437164, 0.00016092136947456115}	{0.00018595526952592674, 0.0001037237985412508}	{0.00011082923282357898, 0.00007431651161622677}	{0.00008460464671637669, 0.000023986811740253642}	{0.0001235571172712254, 0.00006586242606551273}	{0.00010090361122336007, 0.00018724709674062889}	{0.00011857492664500774, 0.0000961127883634536}	{0.00009819524524638565, 0.0001464247862909095}	{0.0000574348857223972, 0.00014856529372921684}	{0.00010738707784467231, 0.00003164529863916506}	{0.00006744777125455257, 0.00014455078051329114}	{0.00018664507860153916, 9.76063240124914*^-6}	{0.0002405489802932416, 0.00005878581561312458}	{0.00014930799891548085, 0.00005882144803606331}	{0.00007853709410872999, 0.00008612582240735635}	{0.000035907674465541306, 0.000038657402222282864}	{0.0001486264364283689, 0.00018490535877238245}	{0.00006679701799638221, 5.616508832456919*^-6}	{0.00012994695237412385, 0.0001099333855191137}	{0.00004257872968561294, 0.000042596705149902726}	{0.0002659768886035852, 0.000069472531932011}	{0.000021520321409467638, 0.00012665036109626404}	{0.000143699528093633, 0.00011419955876199495}	{0.0000962330224482957, 0.00016387434942631286}	{0.0001366826123117765, 0.00011932941142906036}	{0.0002472242676228599, 0.00011658650649018531}	{0.00006049666684380521, 0.00009554148316541614}	{0.0000595914452450421, 0.00008384050769912064}	{0.00007348311104512131, 0.00006944348487324368}	{0.0000649120016029586, 0.00013564017293176138}	{0.00007800989883632234, 0.00017879225372346074}	{0.00006238894245997215, 0.00010703646760495093}	{0.00004499956713529979, 0.0001465106960594873}	{0.000024141780731659784, 0.0001310895133219258}
{0.0002387943213307465, 0.00012564033629179663}	{0.0002421242301774211, 0.00008771957795602698}	{0.00013259224743406868, 0.00001897208250063233}	{0.00012809008998787745, 0.00018262679643872126}	{0.00007711513352904073, 0.00002746139565398417}	{0.00010602017887185018, 0.00016885769859104768}	{0.00012181460637120873, 0.00012779319218589287}	{0.0002582246791546466, 0.00012726893935037563}	{0.00013703991609571926, 0.0000991455565639569}	{0.00005995026256071561, 0.0001461360788180834}	{0.000156917697159863, 0.00005445481156776378}	{0.00020463183625048676, 0.00016001788519863806}	{0.00010787318994187579, 0.00012543298075619067}	{0.000012529516602040768, 0.0001410468562981354}	{0.00019778527362302977, 0.000099323099977865}	{0.00016655403329320195, 0.00010186402063481197}	{0.00015278132912433312, 0.00016112915624202332}	{0.00018628145640073817, 0.00010418233201585068}	{0.00011156031422874786, 0.00007454068074124853}	{0.00008543286183930107, 0.000024198962770082416}	{0.00012301256899252663, 0.00006600959142403534}	{0.00010172242931334082, 0.00018710761574669132}	{0.0001179094179239935, 0.00009716650759418509}	{0.00009651044235680031, 0.00014649215176219246}	{0.00005726658737247994, 0.00014856814636233755}	{0.00010604742817089091, 0.00003260782555576225}	{0.0000676933146473772, 0.0001449703904107699}	{0.00018666635031442522, 9.846757258972969*^-6}	{0.00024017368333629976, 0.00005906361002614427}	{0.00014973321037557084, 0.0000588304953409443}	{0.00007842267571549876, 0.00008609741201401217}	{0.000035390061906188114, 0.00003742701607066879}	{0.0001480245862544905, 0.00018474332172075327}	{0.00006684360478114905, 6.055302409392*^-6}	{0.00013002335190010218, 0.00010994774682090654}	{0.00004304829685296716, 0.00004273005563091455}	{0.0002658222254025173, 0.00006937311076332592}	{0.000021625668264031592, 0.0001266234418481659}	{0.00014398185628704255, 0.00011507209982374408}	{0.00009666686108770141, 0.00016361013350895946}	{0.00013649711014835115, 0.0001185097995469064}	{0.0002471524269019292, 0.00011594680751979428}	{0.0000608112180741949, 0.00009570679729205419}	{0.000060141585418713044, 0.00008415880643985088}	{0.00007414451011819786, 0.00006879681473415999}	{0.00006491040894129292, 0.0001350793162674551}	{0.00007851357490725425, 0.0001788169661881153}	{0.00006277893433321174, 0.00010691153070594385}	{0.000044676057813653296, 0.0001478340594532052}	{0.000024278024976990528, 0.00013076677299120185}
{0.00023885637353516327, 0.00012575024491478552}	{0.00024220727636741252, 0.00008742828409987979}	{0.00013225074697837013, 0.000018890599681023874}	{0.00012768070085939236, 0.00018234374644403718}	{0.00007757654122261061, 0.000027899672786510664}	{0.0001049478570299316, 0.00016836053848475746}	{0.00012192266734444972, 0.00012762625281012154}	{0.0002579933938107155, 0.00012743327353864457}	{0.00013666215494664534, 0.00009798792741821543}	{0.000058949919407360765, 0.00014651044766057352}	{0.0001574071424700602, 0.00005471946417225196}	{0.00020401233780287153, 0.00016072896360973257}	{0.00010729931434599928, 0.00012487987206687617}	{0.000012563305614202476, 0.00014166738315175197}	{0.00019818660288557029, 0.00009904025735567029}	{0.00016593267899224392, 0.00010346992259742993}	{0.00015297317043772376, 0.00016128244936440997}	{0.00018658386553369223, 0.00010470949104972802}	{0.00011218689218300511, 0.00007474322863339322}	{0.00008622540215941545, 0.000024379525509952114}	{0.0001225087442905293, 0.00006615166994972825}	{0.00010246559999645454, 0.0001869635869596075}	{0.00011717460320208584, 0.0000982656984159925}	{0.00009490555225848078, 0.00014643395202286493}	{0.00005711052519921926, 0.0001485827022178888}	{0.000104666844876893, 0.00003337716860568491}	{0.00006796718210220683, 0.0001453215212337057}	{0.00018682746957488015, 9.951147054572736*^-6}	{0.00023977462456767232, 0.000059345819377329036}	{0.00015011488591897264, 0.00005876066871626883}	{0.00007836061123860811, 0.00008602826884110325}	{0.00003483934330926396, 0.000036166628946030645}	{0.0001473157244812742, 0.00018459415036635292}	{0.00006692276988717957, 6.460307933152024*^-6}	{0.00013007290631282217, 0.00010984212871631839}	{0.00004351640011648279, 0.00004284795196984401}	{0.0002656738400646321, 0.00006926065565504542}	{0.000021705743867692347, 0.00012663186994781}	{0.00014428728746768233, 0.00011598271258096758}	{0.00009706750747616044, 0.00016347995144712997}	{0.0001363302037541713, 0.00011775062817095716}	{0.00024702836950769424, 0.000115447470709881}	{0.00006115443863669006, 0.00009586529862856523}	{0.000060701462891832544, 0.00008443292279628866}	{0.00007487545368330044, 0.00006813149992386947}	{0.00006493118590260828, 0.00013449431187751028}	{0.00007906196059760345, 0.00017891717911161753}	{0.00006313875624607141, 0.0001067906573692323}	{0.00004444834079163102, 0.00014921693799957377}	{0.00002441586145090948, 0.00013039294400291857}
{0.0002389713104983476, 0.00012572389171347476}	{0.000242284446559947, 0.00008712744161304216}	{0.0001319345911216128, 0.00001879122033022522}	{0.00012728147988711643, 0.00018206798289248624}	{0.00007793983356900345, 0.00002824673876352168}	{0.00010372842780202233, 0.00016817391071899108}	{0.00012201607183461271, 0.00012744083755639407}	{0.00025778627946805376, 0.00012762028040934386}	{0.00013634980465276265, 0.00009684515272533899}	{0.00005816819797146934, 0.00014679829942848015}	{0.00015785112985648047, 0.00005508753006332117}	{0.0002034008506526595, 0.00016137729095139133}	{0.00010672955372382997, 0.0001243391579554543}	{0.000012549427638195488, 0.0001423364953511563}	{0.00019854238037274164, 0.00009873846464780801}	{0.00016521322292735506, 0.00010510849877725397}	{0.00015323524551992798, 0.0001614903000688727}	{0.00018690392502940841, 0.0001053650757133411}	{0.00011280193828361497, 0.00007498588897047609}	{0.00008699948765213822, 0.00002457694588922791}	{0.00012200452111837269, 0.00006627602017929376}	{0.00010320098447141539, 0.00018678658241625426}	{0.00011644214792981797, 0.00009940430501206052}	{0.00009335763376390695, 0.00014624292089767852}	{0.000056978938640665325, 0.00014868175164563458}	{0.00010327423429138878, 0.00003413620870261542}	{0.00006833605913593435, 0.0001457785270565589}	{0.0001869719742370211, 0.00001003608418757864}	{0.0002393191196911786, 0.00005963724906891653}	{0.00015060347332911182, 0.00005881198603691785}	{0.00007818415872762751, 0.00008596651171689107}	{0.00003427827360771065, 0.00003485159610403751}	{0.00014652573654763955, 0.0001845320667898769}	{0.00006700759786601949, 6.834512620965122*^-6}	{0.00013018963175392092, 0.00010984155525091063}	{0.000043918105681906, 0.00004298025408843665}	{0.00026554013189002574, 0.00006915750846336927}	{0.000021685519999423207, 0.0001266368289339996}	{0.00014468472322557409, 0.00011700683800213105}	{0.00009745799496382953, 0.00016324805533165845}	{0.00013619364852543762, 0.00011698248313196912}	{0.0002468363843560691, 0.00011511598082055937}	{0.00006163823100690438, 0.00009601373843718964}	{0.00006128206928037885, 0.00008466860299478547}	{0.00007572073518574475, 0.0000674111915590803}	{0.0000649480182212561, 0.00013397607099593077}	{0.00007970796555156726, 0.0001790585406707098}	{0.00006352715322546349, 0.00010664332306206702}	{0.000044277457017338615, 0.00015055399573926605}	{0.000024548755602489678, 0.00013001905357220428}
{0.0002390742554820672, 0.00012555216100680033}	{0.00024235495180681654, 0.00008689305745123891}	{0.00013158281305501347, 0.000018703664990270003}	{0.00012680180891644412, 0.00018184525696437668}	{0.00007828828924031858, 0.00002863485311676568}	{0.00010253687617521347, 0.00016793964521607415}	{0.0001221939431199523, 0.00012723799240859678}	{0.00025766219307279346, 0.0001278372073899855}	{0.00013603790447983466, 0.00009565499579489647}	{0.00005772761615754894, 0.0001469414339113243}	{0.00015850702807417385, 0.00005555670717682591}	{0.00020277361168280256, 0.00016208479248210866}	{0.00010606688271128124, 0.00012374346327268836}	{0.000012527492924047802, 0.00014294432886679677}	{0.0001988568552412716, 0.00009846251849279347}	{0.0001644700865027584, 0.00010673420817218713}	{0.00015350426300504328, 0.00016168019901188587}	{0.00018724939938603597, 0.00010610925069080812}	{0.00011332548527081346, 0.00007529880583843153}	{0.00008771405204821752, 0.000024749213688395242}	{0.00012151703863193617, 0.00006631502531080523}	{0.0001039078015291899, 0.0001865582299384983}	{0.0001158293911419204, 0.00010052329510899571}	{0.00009166480833076212, 0.00014595094990658793}	{0.000056863939390362496, 0.00014883247335431942}	{0.00010193068409607977, 0.00003496107684796198}	{0.0000687601109491539, 0.00014628193198650387}	{0.00018716291821809481, 0.0000101472781843001}	{0.00023890389954491412, 0.00005985035220045104}	{0.00015103752406912574, 0.0000588347405530285}	{0.00007804186937685262, 0.00008591780308539759}	{0.00003366518323256356, 0.00003350573899586223}	{0.00014572300344289606, 0.00018450547870878115}	{0.00006704588164793672, 7.1879752908706*^-6}	{0.00013033868457274343, 0.00010989016622374903}	{0.00004432498728890083, 0.0000430706041218352}	{0.00026538356246879404, 0.0000690459155294167}	{0.000021654300285012987, 0.00012668014198387138}	{0.0001452823732858278, 0.00011811487141680997}	{0.00009789534983310476, 0.00016305662020687993}	{0.00013606247475392335, 0.00011621443678716217}	{0.00024663089019326395, 0.00011471052241432356}	{0.0000623016727811936, 0.00009612068226785104}	{0.0000618427860363145, 0.00008488093307101298}	{0.00007658605293814328, 0.0000667744534315523}	{0.00006498871526853413, 0.00013345649372222852}	{0.00008031872516070835, 0.00017926374951079938}	{0.00006392101259739058, 0.00010641510875232811}	{0.00004421768679513276, 0.00015186286729050572}	{0.0000246690870615902, 0.00012966782766567637}
{0.00023926860914191716, 0.00012536491438524747}	{0.00024239968311961415, 0.0000867114170713077}	{0.0001312563414106244, 0.000018626752560449183}	{0.0001263393647721041, 0.00018161199858680958}	{0.00007865279529270918, 0.000029073204743526225}	{0.00010146580897473855, 0.00016801384061311225}	{0.00012224304777215566, 0.00012708177222500234}	{0.0002575383970895978, 0.0001280464908409941}	{0.00013572166405563348, 0.00009442175533158906}	{0.000057439577554165785, 0.00014700386888648518}	{0.00015914361106062445, 0.000056011006434545675}	{0.00020207665333234746, 0.00016283208864466828}	{0.00010545167820674802, 0.0001232625467285763}	{0.000012543020573648144, 0.00014365988166351656}	{0.00019925624097072832, 0.00009813173833487174}	{0.0001637601099517327, 0.00010821110095062999}	{0.00015375853126331176, 0.00016189675151129}	{0.00018760231700281463, 0.00010691439576839286}	{0.00011390696331367292, 0.000075608888126376}	{0.00008851168148623082, 0.000024974428317970415}	{0.00012104300392480806, 0.00006637927362848076}	{0.0001046176161433442, 0.0001863271165333375}	{0.00011528422974700631, 0.00010175352927586055}	{0.00008997317717917716, 0.0001454334100609107}	{0.000056813935617661986, 0.00014898330195050282}	{0.00010076795790658557, 0.00003581636539459379}	{0.00006914381211954223, 0.00014681197649670384}	{0.0001874369063462523, 0.000010268393828907017}	{0.0002385160108264008, 0.00006008720880588706}	{0.00015175032696424277, 0.00005877296706789409}	{0.00007789839731639599, 0.00008589323508905032}	{0.0000330905239904505, 0.00003223080980905914}	{0.0001450155541997237, 0.00018454244138416077}	{0.00006710634891316139, 7.538806472425463*^-6}	{0.00013048387608202382, 0.00010992875682070374}	{0.000044723485345279413, 0.000043143423300727204}	{0.00026525841652943143, 0.00006894281726230349}	{0.00002177486134358886, 0.00012669781280657687}	{0.00014593446893900833, 0.00011904693706877685}	{0.00009821445724206079, 0.00016287078219528873}	{0.00013586968160872527, 0.00011541859552829282}	{0.0002463999678019667, 0.0001142814322795932}	{0.00006294095512947587, 0.00009618944028281204}	{0.00006239653825505738, 0.00008508539325032491}	{0.00007745763052110317, 0.00006612797171548744}	{0.00006499571263695747, 0.00013297409255476879}	{0.00008083884397145624, 0.00017957693155985375}	{0.00006427465159126723, 0.00010616724776750218}	{0.00004416005849734106, 0.0001531390405081073}	{0.000024840407106567613, 0.00012935151575568923}
{0.00023950444882588485, 0.0001251154779595046}	{0.00024245324871069687, 0.0000865381571750209}	{0.0001309781670031254, 0.000018575386851250202}	{0.00012583201213495947, 0.0001814866705164436}	{0.00007899554423949897, 0.000029534690627270645}	{0.00010039938222119924, 0.0001680324811133933}	{0.00012225896361923793, 0.00012697140769786643}	{0.00025733900653404483, 0.00012818161545622323}	{0.00013538127536873946, 0.00009320434122673363}	{0.000057220330142535384, 0.0001470159815252644}	{0.00015980463799055556, 0.00005635237854844882}	{0.00020137929176248463, 0.0001635659877267242}	{0.00010474383232851028, 0.00012274012698720575}	{0.000012701491212306215, 0.000144150779686266}	{0.00019975225498882564, 0.00009779953202119583}	{0.00016301464909442646, 0.00010958739961002681}	{0.00015406430156213841, 0.00016216842289351664}	{0.00018797288076884854, 0.0001077466851342624}	{0.00011454006041606569, 0.00007589968875973562}	{0.00008917801817381123, 0.00002516623379663956}	{0.00012050832539153897, 0.0000664566898074559}	{0.00010534391444238299, 0.0001861120423507838}	{0.00011477751399504497, 0.00010291709346270458}	{0.00008845846171925688, 0.00014487387432107082}	{0.00005682951126953191, 0.00014916077622565086}	{0.00009969857781153799, 0.00003662302154249818}	{0.00006954581777409722, 0.00014735171668280457}	{0.00018772141426111612, 0.000010313326617274968}	{0.0002381272278392143, 0.00006038059679814117}	{0.0001524852925668472, 0.00005865474895252694}	{0.0000777072592664782, 0.00008589329092174386}	{0.000032550595931753426, 0.00003109698943384298}	{0.00014434404430931923, 0.00018467184236071573}	{0.00006716866000223654, 7.959603947866269*^-6}	{0.00013066307193700656, 0.00011000537603199753}	{0.00004518086211373394, 0.00004327020642688586}	{0.0002651646255919581, 0.00006878768449094882}	{0.00002185060042412606, 0.0001266909449512653}	{0.0001466584514754869, 0.00011987241267267047}	{0.00009860708488703306, 0.0001626992338245637}	{0.00013560504668179343, 0.00011462018193303542}	{0.00024609832736087814, 0.000113827373274695}	{0.00006355145001045083, 0.00009621950801174939}	{0.00006297765278945928, 0.00008531832659801062}	{0.00007837447296389535, 0.00006549309739345467}	{0.00006498368386653425, 0.00013251027771795843}	{0.00008136849081722951, 0.00017965971539268144}	{0.00006462385530008096, 0.00010597574410088974}	{0.00004412573762932147, 0.0001544343347768311}	{0.00002504789707623596, 0.00012901545407123505}
{0.000239642943723082, 0.00012484075853391304}	{0.00024250939192439937, 0.00008638190923549887}	{0.0001306492674502861, 0.000018516359305873103}	{0.00012534257882377986, 0.00018134284890436239}	{0.00007930244440052462, 0.00003004652348184453}	{0.00009951685035093047, 0.00016821106515123066}	{0.00012230895461797067, 0.00012683894613156152}	{0.00025716030445364116, 0.00012836602112862734}	{0.00013506483573178624, 0.00009197817882015228}	{0.000057058323446893667, 0.00014702772191051657}	{0.00016050440631662543, 0.00005664961450391691}	{0.00020069458058331, 0.0001643361026347695}	{0.00010404332491459545, 0.00012226529386579025}	{0.000012866171756828991, 0.0001445884299087509}	{0.00020017245277632932, 0.00009747892422680898}	{0.00016222842497928431, 0.00011093016142681129}	{0.00015433881874208006, 0.00016239683396938808}	{0.00018834513450001873, 0.00010855810785565769}	{0.00011510287525145853, 0.00007605065777426922}	{0.00008982672993581142, 0.000025374214513593664}	{0.00011998296453445757, 0.00006651871628664133}	{0.00010601863743550629, 0.00018584887404156193}	{0.00011421651847949723, 0.0001040659715575202}	{0.00008703079563185368, 0.00014424710815347198}	{0.0000569065878907217, 0.00014944416447141445}	{0.00009866804758294918, 0.00003744993947386736}	{0.00007001475426928146, 0.00014791095726534619}	{0.00018790677600783736, 0.000010356604030140596}	{0.0002378385726943433, 0.00006070011369069008}	{0.00015327300616906458, 0.00005854747304193575}	{0.00007757416492304216, 0.00008586385038568356}	{0.00003205307274486801, 0.00002995789908901908}	{0.00014357276614290597, 0.00018479648308333655}	{0.00006723909835703099, 8.560386164126576*^-6}	{0.00013083452421087523, 0.0001101190524434096}	{0.00004565684360540319, 0.00004339407279781751}	{0.0002650591225444077, 0.00006864267431775597}	{0.000021872330654305948, 0.00012670979553517834}	{0.0001474178916250165, 0.0001206327475115383}	{0.00009896678200248817, 0.00016257066981303635}	{0.00013528931250475252, 0.00011382208421613074}	{0.000245795395708405, 0.00011333677590121676}	{0.00006423446047391087, 0.00009619650491324351}	{0.00006351082248581277, 0.00008557967934332458}	{0.0000793517282714906, 0.00006480291197042789}	{0.00006497294357114761, 0.00013203323771615916}	{0.00008190482687968185, 0.00017970399126057687}	{0.00006505526066212778, 0.00010579322322202152}	{0.00004413178791293592, 0.0001556878789980372}	{0.0000251703754461287, 0.00012872294296023722}
{0.0002398252162682131, 0.00012458575506088028}	{0.00024257124475508853, 0.00008624002945790954}	{0.00013036948851262583, 0.00001840705637703895}	{0.00012478110698134408, 0.00018119895619076354}	{0.00007956395045974088, 0.00003055707874555882}	{0.00009861342705139698, 0.00016834492196384382}	{0.0001223515961415514, 0.000126683532183862}	{0.00025710790225965877, 0.00012854375335557544}	{0.0001348140907943096, 0.00009080379369047297}	{0.000056922389038661103, 0.00014706195616152762}	{0.00016118878270425977, 0.00005695322118718038}	{0.0002000026784050418, 0.00016515215344549037}	{0.00010336908642422359, 0.00012181429216499747}	{0.000013090798930140108, 0.00014498434654235663}	{0.00020062503929627013, 0.00009714259801645486}	{0.0001614405625888375, 0.00011214347540449652}	{0.00015464977623765304, 0.0001625620353972703}	{0.00018870838793627357, 0.00010932419678958431}	{0.00011567095503805825, 0.00007616783559637461}	{0.00009046318374156931, 0.00002553999966154928}	{0.00011945330095691134, 0.00006660884307626991}	{0.00010670551478720904, 0.00018560229839482089}	{0.00011368083385472963, 0.0001052668356912161}	{0.00008571460369246567, 0.00014363240156749373}	{0.00005701991797022065, 0.00014974560869320376}	{0.00009764735224086231, 0.00003821493594481297}	{0.0000704334868868725, 0.00014833540879025402}	{0.00018796325581862497, 0.00001040809943582744}	{0.00023762565007767156, 0.0000609840808164953}	{0.00015403305544642938, 0.00005844632224876849}	{0.00007736318409234986, 0.00008584455736822671}	{0.00003349399991672488, 0.000029621465378487408}	{0.00014307501760526042, 0.0001849554620742661}	{0.00006727184533372498, 9.13312672296505*^-6}	{0.00013098504752001634, 0.00011021892825915805}	{0.000046097073758691736, 0.00004349924049229611}	{0.00026493157782229705, 0.00006850408077917071}	{0.00002198994058528926, 0.00012673568578871263}	{0.00014816056195909242, 0.00012129764529576158}	{0.00009925197106209848, 0.0001624471130987784}	{0.00013502924061085733, 0.00011302491631563304}	{0.00024551276424565095, 0.00011279179827726205}	{0.00006488727525983082, 0.00009612920680320306}	{0.00006415086347786886, 0.00008588410507633178}	{0.00008041320033441593, 0.00006413789489362242}	{0.00006496338375748237, 0.00013156728442668267}	{0.00008230324024294374, 0.00017973605106612355}	{0.0000655274981589482, 0.00010564965074760292}	{0.00004423692522375132, 0.00015693842347043604}	{0.000025288757492491864, 0.00012846064729446187}
{0.00024000170184084292, 0.00012443884581364584}	{0.000242604641835323, 0.00008611935057964669}	{0.000130105843501244, 0.000018269558792145972}	{0.0001242210109936031, 0.00018104094717944928}	{0.00007983742056754187, 0.00003104800061372979}	{0.00009799201564373475, 0.00016849394837718554}	{0.00012237596540173447, 0.0001265347311025639}	{0.00025705217780610753, 0.00012875173189403748}	{0.00013449211455950034, 0.00008959829778437366}	{0.000056832004895454485, 0.0001471069033267168}	{0.0001617942985413907, 0.000057359248511422884}	{0.0001992367234059846, 0.0001660497056628162}	{0.00010269692204916024, 0.00012140101516148604}	{0.000013135932199817168, 0.0001454601952352737}	{0.00020104596159738457, 0.0000968780901215329}	{0.00016064654919297362, 0.00011329149640822947}	{0.00015495736683419922, 0.00016267259011461222}	{0.00018905245714834226, 0.00011003162893689249}	{0.00011623767226921782, 0.00007632531058179376}	{0.00009112841052947971, 0.000025739127665633607}	{0.00011889845091947839, 0.00006671951815548528}	{0.00010743360652643833, 0.00018538797120866814}	{0.00011323594343962197, 0.0001065324753837426}	{0.0000843229752598616, 0.00014301132668522048}	{0.00005717356538896823, 0.00015005262508382776}	{0.00009663072170305123, 0.000038969536815264284}	{0.00007088458990971851, 0.00014875485945161208}	{0.00018795583417908557, 0.000010504308840354144}	{0.00023736767816937492, 0.00006128644399842995}	{0.00015477017754933267, 0.0000583551730958613}	{0.00007714334884013602, 0.00008583408244907544}	{0.00003487969833542475, 0.00002951665791410917}	{0.0001424486927311581, 0.00018503069749562244}	{0.00006726135929075495, 9.661709293873055*^-6}	{0.0001310605192300746, 0.00011015788993402481}	{0.000046562003759232894, 0.00004362125712797982}	{0.00026481029504372527, 0.00006840018705834391}	{0.00002207410825614029, 0.00012677216683621952}	{0.00014888297615882175, 0.0001219258834674144}	{0.00009956040660193263, 0.000162373171552957}	{0.0001347608678493763, 0.00011222809888607725}	{0.00024519451831681813, 0.00011225697919351023}	{0.00006554866805165871, 0.00009601193877578995}	{0.00006471195450978713, 0.0000861754519976107}	{0.00008145595879521805, 0.00006355043953812999}	{0.00006501181366998633, 0.00013106706779529508}	{0.00008275645078425551, 0.00017972756688595817}	{0.00006597870143917771, 0.0001055436566109474}	{0.00004438343886039835, 0.00015815400765899947}	{0.0000254146759103358, 0.00012820036865385153}
{0.00024016084636192315, 0.0001242782803463166}	{0.0002426775242274046, 0.00008598144968793172}	{0.0001298528519969448, 0.000018155208851791182}	{0.00012369840076477683, 0.00018097593044833567}	{0.00008012242048218214, 0.00003153747378537518}	{0.00009730391147010072, 0.00016863366965867864}	{0.0001224217101510105, 0.0001263446244430503}	{0.0002570481352821658, 0.00012888458920611235}	{0.00013417458609078377, 0.00008846312647723886}	{0.00005677248548504322, 0.00014719328666305804}	{0.00016240110289136216, 0.00005788477275612983}	{0.00019848887461738378, 0.0001668947292466228}	{0.00010197600062658587, 0.00012102635169281326}	{0.000013129978197764227, 0.0001458814379522072}	{0.0002014899975829634, 0.00009658989100604887}	{0.00015982504063709115, 0.00011442478390757748}	{0.00015528660627600396, 0.00016279085099967297}	{0.0001894285114132319, 0.00011074030570385196}	{0.00011691296400741962, 0.00007661973743666968}	{0.00009176135235408805, 0.000025963818790629114}	{0.00011840507756819177, 0.00006683947945111787}	{0.0001082310186883343, 0.00018515830849139046}	{0.00011284093287484905, 0.00010782633904802524}	{0.0000830559262226273, 0.0001423477175380601}	{0.00005733393229234105, 0.00015038157256125616}	{0.00009557670933993992, 0.000039721576452848286}	{0.00007125037627868959, 0.00014903497081003144}	{0.00018809683871040374, 0.000010723354831421544}	{0.00023713099211941595, 0.00006157356732608181}	{0.00015545736930040142, 0.000058343892778580854}	{0.0000769466850781009, 0.00008581421703435493}	{0.00003609668448278562, 0.000029555332574405224}	{0.00014186134758069832, 0.00018507326610417836}	{0.00006720336249430203, 0.000010222196306399887}	{0.0001312070971276011, 0.00011026989999757108}	{0.0000470660659940224, 0.00004379112216812013}	{0.00026466500356983597, 0.00006827633917673377}	{0.000022142108537942366, 0.00012684226659565788}	{0.0001495561576692573, 0.00012255673642503668}	{0.00009988258174419634, 0.00016225181832186513}	{0.00013453941825957314, 0.0001114249745581259}	{0.0002448559317326118, 0.00011156683149470826}	{0.00006625301873796602, 0.00009581260884467601}	{0.00006522591049889423, 0.00008633558187762019}	{0.00008249435179500804, 0.00006300430021312554}	{0.00006514735364338998, 0.00013057540804249488}	{0.00008327973756224967, 0.000179927684850152}	{0.00006643852604384456, 0.00010541641667944412}	{0.000044630422799479304, 0.00015942624022077795}	{0.000025607199591800245, 0.00012792543356413555}
{0.00024032103994106716, 0.0001242842955203838}	{0.0002427521509835412, 0.00008586296849788717}	{0.0001295367136968804, 0.000018044083785191776}	{0.00012317669717400932, 0.00018090351659085522}	{0.00008044393215406447, 0.00003199367491584669}	{0.00009682949416790347, 0.00016875278463282243}	{0.00012247534402984444, 0.0001261520901580091}	{0.00025705730635921137, 0.00012903268665758974}	{0.00013394563793206517, 0.00008728769281930822}	{0.00005674299188951494, 0.00014728785337463158}	{0.00016288415710958572, 0.00005828984326716712}	{0.00019770032063902844, 0.0001677423986851974}	{0.0001011845766994512, 0.00012061632733819934}	{0.00001323707808969982, 0.0001463795091932014}	{0.0002019022610522863, 0.00009633417883637811}	{0.00015913972574257908, 0.00011590139484155145}	{0.000155556493140049, 0.0001630117644854028}	{0.00018981293484496414, 0.00011142793252296427}	{0.00011756711564130394, 0.00007690441069554808}	{0.00009239162020959735, 0.000026216478860319843}	{0.00011791229237406286, 0.00006700780203154945}	{0.00010896175603715142, 0.0001849781344327278}	{0.00011246367063672138, 0.00010901817270114309}	{0.00008176230158320434, 0.00014169130520797955}	{0.00005751745685482858, 0.00015071051922018776}	{0.00009449348172014535, 0.000040560122047701065}	{0.00007162639819994437, 0.00014939939093656647}	{0.00018827330528674107, 0.000010918693645935733}	{0.00023693241294220945, 0.00006178454237539558}	{0.00015604906047308656, 0.00005844786905633112}	{0.0000767780292915599, 0.0000857868290843561}	{0.00003724476836246789, 0.00002970271404211433}	{0.00014129528729307827, 0.0001852176934645942}	{0.00006708511411449007, 0.00001075938879592277}	{0.00013138362652929508, 0.00011047167605762753}	{0.00004750331761703384, 0.0000439447462372642}	{0.00026453076219908815, 0.00006816577198296785}	{0.000022142754510569294, 0.00012692469088319185}	{0.00015028065892838696, 0.00012321631471442427}	{0.00010021821191005664, 0.00016220305754881007}	{0.0001342930216144457, 0.00011061978838400378}	{0.0002445136229641852, 0.00011071623322861935}	{0.00006693127925279615, 0.00009562396136925127}	{0.00006585722113847509, 0.00008652533147638577}	{0.00008357643374161969, 0.0000624179681647203}	{0.00006530456644526199, 0.0001300729172341212}	{0.00008384236937401171, 0.00017997880041293406}	{0.00006691379479566537, 0.00010519624863572354}	{0.00004507431141112769, 0.0001606218693335721}	{0.000025812937663081487, 0.00012764019690238824}
{0.00024050275901016244, 0.00012437265953483311}	{0.00024284466043933742, 0.00008576658227447438}	{0.00012918694302096196, 0.00001794210516115353}	{0.0001226982377238225, 0.00018080927145749167}	{0.00008078953801827734, 0.00003235486097057052}	{0.00009629792145884853, 0.00016886331252588584}	{0.00012261962834048847, 0.0001259694175294272}	{0.00025713770322731026, 0.00012925529380035234}	{0.0001338323233091908, 0.00008605014583074486}	{0.000056700454868671737, 0.00014739194853626887}	{0.00016357231959678278, 0.000058728898249845054}	{0.0001969152288603564, 0.00016854530294662897}	{0.00010046863388390499, 0.0001202271266537877}	{0.00001323003237898882, 0.0001468518132822251}	{0.00020237845673571811, 0.00009604717405846501}	{0.00015850558525221242, 0.00011735020758244732}	{0.00015587103355520722, 0.0001633020456283346}	{0.00019019960825687122, 0.0001120659993156397}	{0.00011838001877769065, 0.0000772090961936411}	{0.00009298137295875257, 0.00002646658550735791}	{0.0001174157912192298, 0.00006720999269159874}	{0.00010975743561761544, 0.00018473191601495748}	{0.00011211269351621867, 0.00011018908282519409}	{0.00008043953368057111, 0.00014105146593472396}	{0.0000577992164620053, 0.00015106391315853273}	{0.00009344468154384685, 0.00004153608141473954}	{0.00007200491379525341, 0.00014981235290292317}	{0.0001883854568840653, 0.00001100004135966449}	{0.00023671620106164795, 0.00006199362938459896}	{0.00015662927331834493, 0.00005865770887268508}	{0.00007649273779232573, 0.00008581622061107888}	{0.000038447057294227244, 0.00003003440225604291}	{0.00014073455825197402, 0.00018544317246488784}	{0.00006697866635127572, 0.000011310629350855657}	{0.0001315799923047366, 0.00011082526883638548}	{0.00004790726097676593, 0.00004411438441451661}	{0.00026442314531733836, 0.00006804431806961898}	{0.000022253234919231236, 0.0001269587844838117}	{0.00015101235118964224, 0.00012387747279570002}	{0.00010068839964553262, 0.0001621213466452537}	{0.00013413396105931924, 0.00010986546280069491}	{0.00024414715377163665, 0.00010985303215528616}	{0.00006752190805166712, 0.00009543272422236362}	{0.00006643169618825502, 0.00008669365831576778}	{0.00008461572959145694, 0.00006182109615443027}	{0.0000654949786083017, 0.0001297084495279946}	{0.00008446094032131555, 0.0001798593741050696}	{0.00006739999379057496, 0.00010493649863134796}	{0.00004548170245359697, 0.00016176544176916112}	{0.000026012165932138494, 0.00012741826675478023}
{0.00024069291817949677, 0.00012453642106678942}	{0.00024294003213370903, 0.00008565875173224836}	{0.00012884221890722763, 0.00001788673417397992}	{0.0001222159050971024, 0.00018070922403028906}	{0.00008117651891939549, 0.00003275363573616917}	{0.00009602727795063375, 0.00016891902431318985}	{0.00012284281324741867, 0.0001257424462325903}	{0.00025717302099179616, 0.00012947111763406406}	{0.00013369448872929123, 0.00008479309122535316}	{0.00005666749423552865, 0.0001474583335245598}	{0.00016429636121766843, 0.00005908677460409817}	{0.00019614412810231875, 0.00016938306502396573}	{0.00009967340157541332, 0.00011980334724596688}	{0.00001319646862057156, 0.0001472777592536212}	{0.00020282878133226717, 0.00009577944718991447}	{0.00015793149918560972, 0.00011884881453007629}	{0.00015615142209449308, 0.00016359264455764486}	{0.0001905524704345083, 0.00011260315120390163}	{0.0001192029033985375, 0.00007748910371102377}	{0.00009360065856527648, 0.000026689711824199426}	{0.00011695213298700441, 0.00006734552399249512}	{0.0001105228912599761, 0.00018447172958785773}	{0.0001118293468968341, 0.00011132716721818216}	{0.0000790563335963053, 0.0001403221082813175}	{0.00005816934164742507, 0.00015142324819379964}	{0.00009235757007800062, 0.00004266249748844382}	{0.00007236635286306473, 0.00015020094036438623}	{0.00018859052244606615, 0.000010986967389907804}	{0.00023653057839565506, 0.00006218964859690364}	{0.00015728330157683065, 0.00005895061395051038}	{0.00007621066351161257, 0.00008585049640336165}	{0.00003975848296219552, 0.000030578946575358485}	{0.0001402472071125296, 0.0001856355792421712}	{0.00006691358940316308, 0.000011815968048401817}	{0.0001316724394251612, 0.00011108646161883559}	{0.000048391693387939, 0.000044316372663064145}	{0.0002642846684128192, 0.00006797099230746809}	{0.000022434177211288662, 0.00012698391299349488}	{0.00015166989405330866, 0.00012441903773404046}	{0.00010101438317381843, 0.00016204583193667071}	{0.00013388091440616785, 0.00010908508642256976}	{0.00024376107431020144, 0.00010894365038031443}	{0.00006804342002280308, 0.00009523679343385794}	{0.00006704739869948301, 0.00008689493676083778}	{0.00008561272912204192, 0.00006134709621315935}	{0.00006573166443739543, 0.00012931272209949099}	{0.00008505671776937006, 0.00017967675553034893}	{0.00006786205677641126, 0.00010468284502945377}	{0.000045949044788490526, 0.0001628166625953998}	{0.00002615349093977154, 0.00012718574051070897}
{0.00024081499939353305, 0.00012501603684091705}	{0.0002430784249061051, 0.00008552882843386636}	{0.0001285517564705947, 0.000017816841553689172}	{0.00012167838074501716, 0.00018052898469078792}	{0.00008152969883095067, 0.00003309238360507612}	{0.0000956887517737745, 0.00016898575671762085}	{0.00012294401963150944, 0.0001255418441646289}	{0.0002571725319495411, 0.00012959484897592913}	{0.00013343215025018242, 0.00008363158580933134}	{0.00005662201801203819, 0.00014747412737441416}	{0.00016494700735034546, 0.00005949157267031516}	{0.0001954416009189197, 0.00017017555081156832}	{0.00009901562379245916, 0.0001194965094689666}	{0.000013226863460429384, 0.0001479205336955993}	{0.00020331621331305157, 0.00009544560426839195}	{0.0001573554139091365, 0.00012050152490895332}	{0.00015639473364044502, 0.00016386951860700941}	{0.00019091375131263506, 0.0001130778820571475}	{0.00011999785612053012, 0.00007774114910999039}	{0.0000942126908837978, 0.000026875227036118705}	{0.00011648528964212301, 0.00006755665656827838}	{0.00011123472567173325, 0.00018424854103980066}	{0.0001115715707202599, 0.00011252940253338559}	{0.00007773975183311669, 0.00013964443555707025}	{0.00005865445557344172, 0.00015182111882852136}	{0.0000913791204869058, 0.00004385689332759695}	{0.0000727595877159532, 0.00015062076731637658}	{0.00018886896234439866, 0.000010913215541464533}	{0.00023631218220994388, 0.00006246534419138447}	{0.00015796634326545637, 0.00005921034096684856}	{0.00007595711869790832, 0.00008586856658037762}	{0.000041124430474929176, 0.000031275260042078915}	{0.0001397872936825342, 0.00018583735807910706}	{0.00006689680569596999, 0.000012270673249966204}	{0.0001317564260265904, 0.00011135484011428579}	{0.00004883910126633779, 0.00004454497768331692}	{0.000264138469216246, 0.00006788818307622983}	{0.0000225262037976493, 0.00012696936613978017}	{0.00015225163683742264, 0.00012490034477498195}	{0.00010137110973610107, 0.00016197602151240984}	{0.0001335607916772445, 0.00010830859207245593}	{0.00024337710951374518, 0.00010803395407221282}	{0.00006839953655482835, 0.00009507588073232585}	{0.00006766069991630728, 0.00008705899340759229}	{0.0000866581969009264, 0.00006093884477097785}	{0.0000659372385236632, 0.00012901896078661919}	{0.00008566659078871796, 0.0001794034200250003}	{0.00006832668396855047, 0.00010449495339198269}	{0.00004638250049631399, 0.0001638211228404882}	{0.000026319938882996888, 0.00012687181994246568}
{0.00024077820488762605, 0.00012542084915490923}	{0.00024324817903982385, 0.00008540108083449564}	{0.00012832219679287325, 0.000017738114526534007}	{0.00012114237815731304, 0.00018035522781416683}	{0.00008195859532881153, 0.00003339040301269646}	{0.00009552069468292714, 0.00016901296843795273}	{0.00012314342300419147, 0.00012531725000183635}	{0.0002571624074634178, 0.00012979450385170927}	{0.00013319606825080638, 0.00008263666567536467}	{0.00005664452294818105, 0.00014747424453695352}	{0.0001656202238206416, 0.000060022831335997725}	{0.00019478810350092654, 0.00017097436832812983}	{0.00009829344557513833, 0.0001191209798656852}	{0.00001342374698678966, 0.00014854663563185436}	{0.00020382550277976493, 0.00009504814109844924}	{0.00015681022574617518, 0.00012213701827972956}	{0.00015668837751468565, 0.0001641530961400889}	{0.00019123602415224903, 0.00011348670514485173}	{0.00012075174601366138, 0.0000780282540857265}	{0.0000948308412851492, 0.000027053882589559854}	{0.00011602350622280357, 0.00006771813513206398}	{0.00011189203524051312, 0.000184018283275235}	{0.00011128557967460425, 0.00011368593304861871}	{0.00007650358093716108, 0.00013896842762397627}	{0.00005914207542860603, 0.00015221770975789423}	{0.00009044564342821314, 0.00004506713009435775}	{0.00007314030337444471, 0.00015100413434749804}	{0.00018906455759284792, 0.000010894338724687194}	{0.00023609852880934342, 0.00006271275252171201}	{0.0001586204245267775, 0.0000594300002758312}	{0.00007579748336874032, 0.0000858535268092477}	{0.00004248951844637648, 0.000032071170779873104}	{0.00013930117893152787, 0.00018600739601263812}	{0.00006698488018089512, 0.00001279216364480229}	{0.0001318305955996942, 0.0001116219482993638}	{0.0000492399714279277, 0.00004477526436926342}	{0.0002639612048780557, 0.00006776536239216773}	{0.000022607913846914593, 0.00012697205512246618}	{0.00015287974324566233, 0.00012549161119557815}	{0.00010167423225448938, 0.00016192797344157553}	{0.00013321219181877767, 0.00010752099536889759}	{0.00024296216855330794, 0.00010711010822648444}	{0.00006872090989546718, 0.0000949245879156403}	{0.00006830167688769872, 0.00008729511862573202}	{0.00008763181594257608, 0.000060511964336382175}	{0.00006612856502847591, 0.00012869686309466643}	{0.0000862371795676463, 0.00017904182509004835}	{0.00006884447552630389, 0.00010433976009931817}	{0.00004697505432240261, 0.0001649362537111375}	{0.000026455886625390527, 0.00012648233889800216}
{0.00024071754415860817, 0.00012577483672082318}	{0.00024337763276697502, 0.00008528285460550294}	{0.0001279948681127561, 0.000017684866399838777}	{0.0001207226965620606, 0.0001801646561804032}	{0.00008242715732528542, 0.000033637248527638604}	{0.00009529132892510912, 0.00016905405704985252}	{0.00012323888203560576, 0.0001251759919777451}	{0.00025724200830984806, 0.00013006563890736176}	{0.0001329195545689887, 0.00008171874742838026}	{0.00005664179149748183, 0.00014747808553133596}	{0.0001662649303766845, 0.00006056947412617575}	{0.000194107911809268, 0.0001717237073091873}	{0.00009761743751540297, 0.00011881162741856858}	{0.000013542744486424249, 0.00014920382844234173}	{0.00020422827183080936, 0.00009465779237606778}	{0.0001563723724659674, 0.00012371847121124804}	{0.00015689052941071576, 0.00016428958715870493}	{0.0001915699609668702, 0.00011385072395341957}	{0.00012152968031404647, 0.00007838024863732871}	{0.000095444557907115, 0.00002724474725280138}	{0.00011558490252226491, 0.00006794618519993902}	{0.00011250477440449725, 0.0001838099759292844}	{0.00011090897361676444, 0.00011491495927850582}	{0.00007517520228816319, 0.00013828678607453155}	{0.000059674586092192775, 0.00015260457989404652}	{0.0000894770926748115, 0.00004630647337076427}	{0.0000735267316036304, 0.00015138958521045435}	{0.00018919086812394678, 0.0000109497219660008}	{0.00023588345735219585, 0.00006293162698067701}	{0.00015920859479076285, 0.00005962322705407501}	{0.0000756169060437064, 0.00008585823221237555}	{0.000043978048135052433, 0.00003310415126541924}	{0.0001388186838620337, 0.00018623910533694082}	{0.00006708269324854255, 0.000013215503899340895}	{0.0001318812344426011, 0.000111901350086005}	{0.00004958871298465314, 0.00004500346818592139}	{0.00026379081899637085, 0.00006768983746869866}	{0.000022670832788784613, 0.00012700182633519662}	{0.00015351928819758555, 0.0001261377239162208}	{0.00010195801383095118, 0.00016184203522870617}	{0.000132886769491759, 0.00010669026408081033}	{0.00024256773287797238, 0.00010624495588524755}	{0.00006907756369339856, 0.00009478572310002674}	{0.0000689738413733609, 0.00008760319801751448}	{0.000088709176666219, 0.00006003768573624739}	{0.00006634697765237661, 0.00012839819469351015}	{0.00008682758088793317, 0.0001789226502042537}	{0.00006937961096282006, 0.0001042022314907656}	{0.000047585478497354816, 0.0001659087075124742}	{0.00002662064060187952, 0.00012613390260337229}
{0.00024044306826064853, 0.00012624892407154265}	{0.00024352106653812984, 0.00008517999404238357}	{0.00012773809221904516, 0.000017591176090831842}	{0.00012026254676683474, 0.00017991454104589465}	{0.00008299813007141847, 0.000033850418039560274}	{0.0000948361264038536, 0.00016902296053469552}	{0.00012333996488427592, 0.00012502216316833117}	{0.0002572970114894884, 0.00013028368584887032}	{0.00013270675649236282, 0.00008098775509853364}	{0.00005663542953966095, 0.000147464311636055}	{0.0001669522047946714, 0.00006102127542589978}	{0.00019342321876725146, 0.00017243148095113636}	{0.00009695147413591269, 0.00011846736933464231}	{0.000013737550707673661, 0.00014983310315118005}	{0.00020464551544425565, 0.00009422670767405112}	{0.00015602835494862724, 0.00012530531452558985}	{0.00015708584205688053, 0.0001644049446111645}	{0.00019188320891132065, 0.00011418752747999342}	{0.00012230627814239522, 0.00007872877594995514}	{0.00009597671731635462, 0.000027427873259955887}	{0.00011518579972241495, 0.00006818192771972011}	{0.00011315690809928094, 0.00018364172305188867}	{0.00011058564943949223, 0.0001160658613230708}	{0.00007389735210018699, 0.0001376336656211574}	{0.00006031111730360716, 0.00015295678800302824}	{0.00008843651715828231, 0.00004748180601723323}	{0.00007392755049914341, 0.00015170792382517974}	{0.0001891916380512177, 0.000010973152005411652}	{0.00023554658256493151, 0.00006316790737192407}	{0.0001597341824173171, 0.00005976422646316236}	{0.00007537333228842215, 0.00008590665869915463}	{0.00004556824916170807, 0.000034313118030002474}	{0.00013827072970522126, 0.0001865150525439539}	{0.00006718050280803855, 0.000013477120586124202}	{0.00013192363561218736, 0.00011219877632367133}	{0.000049968396906091184, 0.00004527942963692232}	{0.00026357869708992863, 0.0000676237763378713}	{0.00002272798209860411, 0.00012701167181480114}	{0.0001541425017005504, 0.0001267657127480576}	{0.00010220902603262367, 0.00016175757683159115}	{0.00013263067278406133, 0.00010590071230883217}	{0.000242171112905529, 0.00010547073926896126}	{0.0000693953957604566, 0.00009467572869689513}	{0.00006964671054919572, 0.00008793780153156032}	{0.00008974532501025755, 0.000059689747608446244}	{0.00006656362593748, 0.00012819956133017167}	{0.00008739381677233939, 0.00017881250510263648}	{0.00006983059368357143, 0.00010403770685279508}	{0.00004840801953255976, 0.00016687926916242522}	{0.000026826787093264517, 0.00012578120471513053}
{0.00024016974731957345, 0.00012669906840857617}	{0.0002436440989670328, 0.00008510241650885848}	{0.00012734182057130792, 0.00001757795466631517}	{0.00011991369171981671, 0.00017963305461739994}	{0.00008357134998045417, 0.00003402212110141148}	{0.00009432395531517736, 0.00016899416772785372}	{0.00012336622112688777, 0.0001248886787750488}	{0.0002573079210783274, 0.00013041595782338833}	{0.00013254938854396966, 0.00008034309590347758}	{0.00005664357289615271, 0.00014746619439874373}	{0.00016771500773686267, 0.00006138346920095327}	{0.00019265865927067498, 0.00017317268288540456}	{0.00009631800134333627, 0.00011812639676873614}	{0.00001384982855615603, 0.00015049532051440858}	{0.00020506215853030214, 0.00009376189892915273}	{0.0001557619163997535, 0.0001269575685952914}	{0.0001573109151933531, 0.0001645735641530075}	{0.00019217618503245383, 0.00011451864516200962}	{0.00012291279004701956, 0.00007902484288845594}	{0.00009653991597180621, 0.000027634316315339447}	{0.00011486460873413493, 0.00006843410333629823}	{0.000113757591476377, 0.0001834953207821768}	{0.0001102647745369612, 0.00011724685994344764}	{0.00007257964160896047, 0.00013694347414265493}	{0.00006104700662683837, 0.00015328424739004075}	{0.0000873607744875649, 0.00004861426920784494}	{0.00007445110944006643, 0.0001520527986315487}	{0.00018926432028974413, 0.000010948432444372877}	{0.00023524730351668014, 0.0000633287525101575}	{0.0001602561798341553, 0.00005980043408865474}	{0.00007521294775991898, 0.00008592002722482579}	{0.00004524912292666665, 0.00003479877138682094}	{0.00013765045703638968, 0.00018680137838362316}	{0.00006715399909925682, 0.000013715929769838589}	{0.00013197590408170105, 0.00011253098199775732}	{0.00005028787055492623, 0.00004557056148358117}	{0.0002633738411653367, 0.00006756467446935637}	{0.000022793903326527207, 0.00012700858766754818}	{0.00015480818818259547, 0.00012740754365288845}	{0.00010237903989673585, 0.0001616864529438444}	{0.00013234384935768094, 0.00010509600251744033}	{0.00024178880138882818, 0.00010480316787401931}	{0.0000697465325995231, 0.0000945798979513187}	{0.00007024286127895364, 0.00008824847839691385}	{0.00009071712586840442, 0.00005941315823536621}	{0.00006679501052913179, 0.00012797478406764004}	{0.00008806931405767876, 0.00017871010818911086}	{0.0000702772565433546, 0.00010383643395797384}	{0.000049230210514104935, 0.00016777670676264042}	{0.00002708223687219538, 0.00012541227592936682}
{0.00023964799562711196, 0.0001270777298255772}	{0.0002437998514653874, 0.00008503940155574656}	{0.00012695338515932868, 0.000017589659936979765}	{0.00011954261442631465, 0.00017931496741725074}	{0.00008411908309792745, 0.00003416002563892434}	{0.00009366298032645495, 0.00016886883364617455}	{0.0001234027298646936, 0.00012474932908623201}	{0.00025731139547397337, 0.00013058014017071524}	{0.0001324785856144776, 0.00007977206908839449}	{0.000056651540823369, 0.00014746243916380532}	{0.00016841391599282062, 0.00006170431443491045}	{0.00019193283948046324, 0.00017388331846358824}	{0.00009559076757340186, 0.00011774963754583332}	{0.000013856407004989708, 0.00015114311011512195}	{0.00020545100208004699, 0.00009328803218394342}	{0.00015554016725840856, 0.00012854395621859596}	{0.00015750558896245872, 0.00016470545655569181}	{0.00019249094863975127, 0.00011485810349630951}	{0.00012343666352174486, 0.00007926938958964031}	{0.00009706274509009021, 0.00002783468312484329}	{0.00011452966571437202, 0.00006869150316569617}	{0.00011431288936454441, 0.0001833358353463049}	{0.0001099328378386077, 0.00011836906286655028}	{0.00007139846965772823, 0.0001362534748660855}	{0.00006191869307661884, 0.00015362603743377979}	{0.0000863103499370004, 0.00004979039117920996}	{0.00007486810959505982, 0.00015235423924557718}	{0.000189372840322712, 0.000010922575764458593}	{0.00023486886156717261, 0.0000635094084115453}	{0.00016076764255098857, 0.000059768660910307846}	{0.00007503339077381653, 0.0000859265125890894}	{0.00004508471240677537, 0.000035297872657109786}	{0.00013706932394864422, 0.00018708575281365901}	{0.00006713985091644761, 0.000013975233880539004}	{0.00013199123163316046, 0.00011286824902951084}	{0.000050571707642898496, 0.00004587571625090951}	{0.00026318000957471565, 0.00006747026974456114}	{0.000022898445124970022, 0.00012699024067435718}	{0.00015551689727039532, 0.00012800970475918612}	{0.00010256429557628914, 0.0001616555268324638}	{0.00013204990534408707, 0.0001042890975509721}	{0.00024141607676795608, 0.00010422372247479967}	{0.00007008203669265553, 0.00009452303824517644}	{0.00007092221345967518, 0.000088563270569617}	{0.00009179113938809845, 0.00005919029074850167}	{0.00006699151536671273, 0.00012780717563253192}	{0.0000886333255114191, 0.00017855166611950655}	{0.00007083384246237969, 0.00010358644080691298}	{0.00005005365937859398, 0.00016857188369665544}	{0.000027296953773059088, 0.00012509987406608374}
{0.0002391729496668149, 0.0001274510553559894}	{0.00024387627323593482, 0.00008500313486445825}	{0.00012652514921543637, 0.000017632380430274664}	{0.00011925390212226946, 0.00017902747220019705}	{0.00008460725064344019, 0.000034228326206776236}	{0.00009304397131201857, 0.00016873421328843582}	{0.00012342290023930995, 0.00012459857014625474}	{0.0002572999862508041, 0.00013086679155238531}	{0.00013240049872675132, 0.0000792737762644671}	{0.00005663288325516642, 0.0001474255746197105}	{0.00016901561407965706, 0.00006202537982121493}	{0.00019124242702251077, 0.00017463816363249142}	{0.00009490673170317544, 0.00011744780577106717}	{0.000013804002307361644, 0.00015183967094152377}	{0.0002058641100892494, 0.00009280115940549965}	{0.00015543175258300236, 0.0001301568520580286}	{0.00015773301047526116, 0.0001648948089090347}	{0.0001927736665852117, 0.00011517595160785502}	{0.00012385055578330748, 0.00007939800162587302}	{0.00009755325272896466, 0.00002798404500822746}	{0.00011418779606858103, 0.00006897355730916025}	{0.00011491751994421684, 0.0001831738683066369}	{0.00010955390830812676, 0.00011944705646573305}	{0.00007025276075538485, 0.00013556072683316994}	{0.00006286310362103337, 0.00015398954608930634}	{0.00008531730972310698, 0.00005110871351943989}	{0.00007529297284505164, 0.00015272826945085275}	{0.00018937458623686468, 0.000010811125289282687}	{0.00023454585192604863, 0.00006363348671162404}	{0.0001612578549236975, 0.00005963116800954181}	{0.00007491116539182667, 0.0000858761922918746}	{0.0000451718198286714, 0.00003587965686581694}	{0.0001364751219999249, 0.0001875046109644887}	{0.00006715700914983448, 0.000014364326832188636}	{0.00013199343109323076, 0.00011321618456759424}	{0.000051015527563127344, 0.00004621126968012592}	{0.00026301077151478163, 0.00006739501024371877}	{0.000023062859813736807, 0.00012698918431735057}	{0.00015628632487928079, 0.0001285844410976767}	{0.00010273169594326789, 0.00016165567371968255}	{0.0001316872630596396, 0.00010354035245675215}	{0.00024101082194879174, 0.0001036667068039399}	{0.00007032350827841512, 0.00009452151449842303}	{0.00007154732496523259, 0.00008889857247366067}	{0.000092868806984528, 0.00005887310089559366}	{0.00006709601938540438, 0.00012769477945147908}	{0.00008932170155653495, 0.00017831599077492056}	{0.00007137033202114506, 0.00010335622148799909}	{0.000051024782790620455, 0.00016930254145452442}	{0.000027527478458011054, 0.00012477803334054807}
{0.0002384243947788884, 0.00012784019796414084}	{0.00024390952487363744, 0.00008495819955721183}	{0.00012615661497338923, 0.000017728932740755523}	{0.00011888637604549151, 0.00017864527070158458}	{0.00008505351128851329, 0.00003428729898318396}	{0.00009241879715256388, 0.00016858745861994304}	{0.00012345111634442846, 0.0001244579823804022}	{0.0002572976348205257, 0.00013111525565284786}	{0.00013228801909661477, 0.00007890225428153006}	{0.00005662703802749132, 0.00014736639946687832}	{0.00016964665526652956, 0.00006248145255933568}	{0.0001906028873609171, 0.0001753787379330523}	{0.0000942287342295743, 0.00011714116391089089}	{0.000013707210503685463, 0.00015254094505782445}	{0.0002062683638009519, 0.00009228762315099611}	{0.0001552616436886302, 0.00013140617847900486}	{0.00015800172559253138, 0.00016507193849817355}	{0.00019305062809142637, 0.00011551409688620055}	{0.0001241353251224806, 0.00007948218291018176}	{0.00009805502955550057, 0.00002811329171174308}	{0.00011391615952845056, 0.00006929520486723951}	{0.00011554223684761395, 0.00018300133447031897}	{0.00010914749815875923, 0.0001205763036580019}	{0.00006905726267891677, 0.00013487782884265455}	{0.00006394544525441324, 0.00015440562875993857}	{0.00008454030766136035, 0.000052420586680285797}	{0.00007573956855685836, 0.0001531943265801245}	{0.00018946091006894332, 0.000010710703799588191}	{0.00023428973781911976, 0.00006369016570153445}	{0.0001617677622955554, 0.000059449488134284424}	{0.00007463586297592909, 0.00008589183968605205}	{0.00004535294278124039, 0.00003649379484998589}	{0.00013588056327456914, 0.00018790376053458727}	{0.00006716471707310315, 0.000014803475974785356}	{0.00013198973569331543, 0.00011356180484149324}	{0.00005127905778469168, 0.00004651804106346944}	{0.00026282327050414597, 0.00006729346101637341}	{0.000023196446768913842, 0.00012700253151481296}	{0.000157033208136071, 0.00012912589600611417}	{0.00010281614456131499, 0.00016165907420871118}	{0.00013127144484470333, 0.00010279127242924163}	{0.00024052719513697926, 0.00010311828057441713}	{0.0000705893364904458, 0.00009451038602868223}	{0.00007209876269669206, 0.00008920259848696451}	{0.00009381011312091879, 0.0000586111732833398}	{0.00006725307884732647, 0.00012760538578755534}	{0.00009001882286573606, 0.00017809551293116292}	{0.00007186484019013638, 0.00010322836333301683}	{0.00005184120610935455, 0.00016995344249951493}	{0.000027754731735553835, 0.00012446051604453928}
{0.00023771853426851508, 0.00012820783149187638}	{0.0002439110354042851, 0.00008493117216613504}	{0.00012583565045746104, 0.000017777314337930596}	{0.00011854762288195245, 0.00017826275900851532}	{0.00008541542990728139, 0.000034323064730155714}	{0.00009163953840229481, 0.0001683640818472044}	{0.00012339806358057338, 0.00012427388029502453}	{0.0002572610269548517, 0.00013127758254430214}	{0.0001321550112614631, 0.00007868076357028445}	{0.00005657534064015501, 0.00014729440151542975}	{0.0001702109634910536, 0.00006290222100845213}	{0.00018999643216026504, 0.00017611118212865177}	{0.0000935141744370714, 0.00011681959053220237}	{0.000013821260062911497, 0.0001531836282221208}	{0.0002065811414893105, 0.0000918297330896958}	{0.00015514469114578006, 0.0001325884717888856}	{0.00015834343068624732, 0.00016528264652184444}	{0.00019331861192921766, 0.00011583600838805538}	{0.00012435325843059087, 0.00007959125131982872}	{0.00009863373239169643, 0.00002828984295641545}	{0.00011368410251047413, 0.00006959410901377678}	{0.00011618065493852471, 0.00018283779392659047}	{0.0001088080379225291, 0.0001217646592086232}	{0.00006780511896077358, 0.00013413163257332026}	{0.00006507587090169888, 0.00015477959364374713}	{0.00008384429365259877, 0.00005380701391305607}	{0.00007613771885387963, 0.0001536325164502091}	{0.0001894940904965447, 0.000010648789636985782}	{0.00023394688415686064, 0.00006376859257157445}	{0.00016221756070440455, 0.000059236559461269805}	{0.00007444495840057165, 0.00008584090238763545}	{0.00004562745626954668, 0.00003718389793848687}	{0.0001353716502688076, 0.00018823548072468004}	{0.00006709579626710875, 0.000015238213551258437}	{0.00013194454268099944, 0.00011386903667172766}	{0.000051540476131017816, 0.000046842955179132305}	{0.00026262551002844466, 0.00006722933298808028}	{0.00002322801619268498, 0.00012700328225204413}	{0.00015780483006689927, 0.00012966256132943064}	{0.0001027946863337318, 0.00016165982549687263}	{0.00013078818139132244, 0.0001020035433311035}	{0.0002400209612276503, 0.00010254784736840014}	{0.00007081918517925569, 0.00009451925724370371}	{0.00007278677069574597, 0.0000895234582641329}	{0.00009484715507191018, 0.00005843524388702954}	{0.00006738483201622972, 0.00012744967765725203}	{0.00009061490199532007, 0.00017795308947971613}	{0.00007234637227665345, 0.00010315260176993612}	{0.00005273765767028139, 0.00017059077609140802}	{0.000028001483741342673, 0.00012412767507036048}
{0.00023681736429084131, 0.0001284307064639147}	{0.00024390683372199764, 0.00008494471342375427}	{0.00012544336520474016, 0.00001788721856701745}	{0.00011820606139434428, 0.00017789454810416996}	{0.00008581249333792223, 0.000034401560530934485}	{0.00009063302938945822, 0.0001680667667671608}	{0.00012328084080827934, 0.0001241565869904244}	{0.000257260572942208, 0.00013143700717297194}	{0.00013207254979517578, 0.00007860099003423385}	{0.00005657441147621552, 0.00014725364825920564}	{0.00017077817556797564, 0.00006318457069960504}	{0.00018931262927363702, 0.00017692068592016177}	{0.00009276918533811242, 0.00011653687349246023}	{0.000013887590539828402, 0.00015372541121241027}	{0.00020692893149365716, 0.00009134977263960324}	{0.00015509397677999532, 0.00013362165950024757}	{0.00015865559183724165, 0.00016549267543396017}	{0.00019360244519357717, 0.00011616427925242135}	{0.0001245137450044054, 0.0000796769643635565}	{0.00009921939339167954, 0.000028494525236615115}	{0.00011346088324802279, 0.00006995509182677115}	{0.00011683155317457833, 0.0001826398638040102}	{0.000108491077208835, 0.00012298693092063718}	{0.0000664277468335493, 0.00013338642713018836}	{0.00006614855011220358, 0.00015505340017552238}	{0.00008326347101049008, 0.00005511994422095893}	{0.00007656042689916383, 0.00015403875516425822}	{0.0001893305053219537, 0.00001066034055149565}	{0.00023362486461061586, 0.00006382630793157365}	{0.00016252736184863348, 0.00005904390107601915}	{0.00007429059877270069, 0.00008579453645315303}	{0.000045915799666821506, 0.00003788802081286022}	{0.00013484526633810256, 0.00018864831576161157}	{0.00006698739481998645, 0.00001564642813052489}	{0.00013187948665265318, 0.00011417919801320496}	{0.0000517781464594047, 0.000047176380020632106}	{0.00026244114392437684, 0.0000671054480793779}	{0.000023336357475451145, 0.00012703909505737063}	{0.00015862587817352716, 0.00013020873753941025}	{0.00010282818287462115, 0.00016162927342266474}	{0.00013035403075213376, 0.00010126692753827426}	{0.0002395652866229855, 0.00010206106381282712}	{0.00007107411477922812, 0.00009453724524322268}	{0.00007344695986910774, 0.00008981769856904087}	{0.00009590186477780167, 0.00005830858109308094}	{0.00006752552453691506, 0.0001273176049441888}	{0.0000911277730851805, 0.00017773601079137754}	{0.00007291415164462928, 0.00010310540168076232}	{0.00005355709681538186, 0.00017123956783892866}	{0.000028267513129041233, 0.00012381592362131064}
{0.00023603189234733192, 0.00012840655947983067}	{0.00024388667009615761, 0.00008496133856264049}	{0.00012509361127490702, 0.000017855236025935498}	{0.00011798045128752697, 0.00017759030678864645}	{0.00008626217657070579, 0.00003452697979933995}	{0.00008969799363674824, 0.00016778488581940357}	{0.00012315660055925933, 0.0001240518599827684}	{0.0002572156716307572, 0.00013155888580506}	{0.00013210034590029505, 0.0000785867001743438}	{0.000056543703521525525, 0.0001472103445720432}	{0.0001713997187254931, 0.00006327776958825397}	{0.0001885913297167789, 0.00017769897145711547}	{0.00009200671113458862, 0.00011626562396379926}	{0.000013998725530554483, 0.00015407877534007723}	{0.00020726310970571837, 0.00009092060357872638}	{0.0001551478997196544, 0.00013445008709930887}	{0.0001589354131215382, 0.00016570514139397272}	{0.00019381997315772153, 0.00011647552876715183}	{0.0001245946978121067, 0.00007965521238674901}	{0.00009976467965930601, 0.000028715209874708414}	{0.00011324583131603556, 0.00007027405028047253}	{0.0001176024409176694, 0.0001823786682187566}	{0.00010807454096682876, 0.000124201828589183}	{0.00006520860313224291, 0.0001326726511232238}	{0.0000672159888334223, 0.00015521402812004696}	{0.00008255490944875319, 0.00005632811525677461}	{0.00007693531392293467, 0.00015436385386929837}	{0.000189128758958592, 0.000010697884981737772}	{0.0002333501455684362, 0.0000638299864287195}	{0.00016276384418617947, 0.000058922835342730286}	{0.00007414950242905332, 0.00008573111366172849}	{0.0000462526472590461, 0.00003865068059020414}	{0.00013426473318139338, 0.00018898814834371845}	{0.00006689643449986055, 0.000016198958417984685}	{0.00013179522156698428, 0.000114496035936712}	{0.000052023447329708316, 0.00004749309797948717}	{0.0002622753068067041, 0.00006699007046968364}	{0.000023478173707408047, 0.0001270765559267667}	{0.00015944483330585565, 0.00013075427258039233}	{0.00010275420939984956, 0.0001615668823761778}	{0.00012993900533145859, 0.00010051913803816796}	{0.00023913565201587442, 0.00010153034920021617}	{0.00007137621078831091, 0.00009456397191775949}	{0.00007412401627407842, 0.0000901337086127603}	{0.00009688588078923932, 0.000058191507267618954}	{0.0000677027055214686, 0.00012715237716956943}	{0.00009165156558797456, 0.00017753309349186747}	{0.00007342241055540314, 0.00010305876042549219}	{0.00005451401461694947, 0.00017186004362334734}	{0.000028472128124502406, 0.00012359653425207204}
{0.0002351614897688593, 0.00012827753679027127}	{0.0002439166053840435, 0.0000849673088474856}	{0.0001246004185113715, 0.000017913416583234637}	{0.00011774284497889092, 0.00017728485526995012}	{0.00008664519929184138, 0.00003466633003635379}	{0.0000885181535784085, 0.00016733167503961644}	{0.00012305653253068963, 0.00012392270209713805}	{0.0002571602791131149, 0.00013162496760615918}	{0.00013218859754063662, 0.00007854211260557267}	{0.000056532505019265536, 0.00014718664025302805}	{0.00017199495241776477, 0.00006326113448776512}	{0.00018790242637905152, 0.00017839238657173232}	{0.00009135613811710864, 0.00011602905069089786}	{0.000013926513520291999, 0.00015437558218183228}	{0.0002075421234083233, 0.00009056469324381342}	{0.0001552339894813251, 0.00013541674450526277}	{0.00015910965125668565, 0.00016586185448923247}	{0.00019406802339690687, 0.00011679434918171824}	{0.00012457078915220204, 0.00007955917064062102}	{0.00010030410259661616, 0.000028945115986625955}	{0.00011307293545610065, 0.00007064156842119616}	{0.0001183739090036322, 0.00018213427106160283}	{0.00010768534129574517, 0.00012535958481462708}	{0.00006406937699808745, 0.0001320451290218778}	{0.00006832233794608468, 0.00015531003029711587}	{0.00008169105939464925, 0.00005758766392778567}	{0.00007746261470234854, 0.00015475996473534532}	{0.00018893730454578, 0.000010708995721949181}	{0.00023310917489808832, 0.00006380799715744706}	{0.00016303776198259585, 0.00005887684102666722}	{0.00007394335103506451, 0.00008567942476933264}	{0.00004659046059788001, 0.000039399351242636566}	{0.00013366866261911806, 0.00018934463137822657}	{0.00006677551733401896, 0.00001669178932151645}	{0.0001316926892424516, 0.00011478611777871264}	{0.000052285048156889126, 0.000047808545345565114}	{0.0002621135313025131, 0.00006690473840548454}	{0.000023593480625892478, 0.00012706625336289835}	{0.00016027485581569364, 0.0001312449633187009}	{0.00010282541617859676, 0.00016151168740558236}	{0.0001295645724235824, 0.00009971286584698064}	{0.0002387626361198437, 0.00010109688930927684}	{0.00007175540808250577, 0.00009462345916239492}	{0.00007472353997834917, 0.00009044109903578922}	{0.00009792426239725626, 0.000058059198422015046}	{0.00006797459297783685, 0.0001270616801690576}	{0.00009232705226991458, 0.00017739688806413234}	{0.0000739199944943529, 0.00010297187326054535}	{0.00005546709825324783, 0.00017233923690051174}	{0.00002873804493986276, 0.0001233770901650574}
{0.00023425135613325596, 0.0001281455193059882}	{0.0002439544153200788, 0.00008500079963847164}	{0.00012417727795136809, 0.000017945298374530966}	{0.00011735630709699686, 0.00017695187033852709}	{0.00008696816664816412, 0.000034846857185219735}	{0.0000874062123469832, 0.00016689710683092223}	{0.00012300131724394178, 0.00012374507277612904}	{0.0002570511072995092, 0.00013163940188444095}	{0.00013235591146122186, 0.00007853452477290318}	{0.000056543645816790966, 0.0001471745021693103}	{0.00017260861776584324, 0.0000632985086760654}	{0.00018721209119379803, 0.00017912981860812536}	{0.00009067057932882623, 0.00011573321843627273}	{0.000013880950079671781, 0.00015476792513215916}	{0.0002078823526258036, 0.00009017214547296797}	{0.00015532620013213787, 0.00013637933661533796}	{0.0001593253002635428, 0.0001660686380547434}	{0.0001943236832835319, 0.00011711214373152177}	{0.00012445862080873242, 0.00007938392533656815}	{0.0001008478690679035, 0.00002918538965282565}	{0.00011300255944048936, 0.00007096416235139716}	{0.0001191192960013649, 0.0001818433948007061}	{0.00010739259283124544, 0.0001264533140586677}	{0.00006293647797718185, 0.00013141096126517398}	{0.00006950274760181262, 0.00015535247002758184}	{0.00008088879854624141, 0.00005886805490677797}	{0.0000779703434899638, 0.00015508234425033848}	{0.00018880876329901514, 0.00001075627751919321}	{0.00023284672658642152, 0.00006381867536467197}	{0.00016334863691695812, 0.00005888116454326001}	{0.00007373669814516839, 0.00008564854302595882}	{0.00004687537692765583, 0.000040069069426094883}	{0.0001331357475966135, 0.0001896294261528288}	{0.00006668264563388931, 0.000017178697898467895}	{0.00013160382499922266, 0.00011507222647925023}	{0.00005267990468293957, 0.00004813840201702937}	{0.0002619077953938099, 0.00006682906755440025}	{0.000023786233480661392, 0.0001270763240581434}	{0.00016113502574560668, 0.0001317477217594743}	{0.00010288685773479191, 0.00016145903399571252}	{0.0001292010640294974, 0.00009892573373190316}	{0.00023842832534137935, 0.00010068377480315036}	{0.00007219089532785313, 0.0000947386402561289}	{0.00007519625549426461, 0.00009073075216511531}	{0.00009881940463509788, 0.000057983550062858384}	{0.00006820647462621049, 0.00012695480966888793}	{0.00009305113542845738, 0.000177236276270355}	{0.00007446294938462156, 0.00010281023874157509}	{0.00005649439856205695, 0.00017282556335174916}	{0.000028881922582486972, 0.00012318002864522237}
{0.00023352144360622783, 0.000127670605235512}	{0.00024402110629838456, 0.00008504565004649268}	{0.00012374132590712986, 0.000018005724551011373}	{0.00011700711592417479, 0.00017668453010008097}	{0.00008721150354791946, 0.000035067761429204676}	{0.00008641564871813638, 0.00016628585618779735}	{0.0001229398573472269, 0.0001235799902829033}	{0.0002569715943061838, 0.000131711844902895}	{0.00013253622561044056, 0.00007776082249671315}	{0.000056554403966195457, 0.00014715408271867648}	{0.00017314209723087593, 0.00006342896642131415}	{0.00018659392647047912, 0.00017978177786515275}	{0.00008990669070107082, 0.00011548913638482065}	{0.000013875526819965222, 0.0001550970730386309}	{0.00020822345778010134, 0.00008981564761130167}	{0.0001554468098783565, 0.0001373280251117378}	{0.0001595653177712467, 0.00016624316953544992}	{0.00019461122574662874, 0.00011743266137897938}	{0.00012440051771379237, 0.00007928257221117583}	{0.00010141529582758083, 0.000029408906412118753}	{0.00011294185326755676, 0.00007133358712619212}	{0.00011988357531035273, 0.00018161735903335688}	{0.00010708960522444256, 0.0001276024837746992}	{0.0000616771555329087, 0.00013070812896742807}	{0.00007056412060815759, 0.00015535721682393889}	{0.00008021531410204197, 0.00006018709251977225}	{0.00007847641763076431, 0.00015540914785254262}	{0.0001887545413586574, 0.000010854832470202084}	{0.00023262962254063068, 0.00006381341360096888}	{0.00016367438174850509, 0.00005892647850292283}	{0.00007358159601385586, 0.0000855629408167475}	{0.00004711195278498912, 0.000040725823536918503}	{0.00013270832723362162, 0.00018994402699693675}	{0.00006660169858510271, 0.000017639718165090386}	{0.0001315030232919857, 0.00011537929851374678}	{0.000053226796764060946, 0.0000484733726712722}	{0.0002617092843031731, 0.00006675565063691786}	{0.00002400176720586594, 0.00012709522170225847}	{0.00016204471574581642, 0.00013225822984257296}	{0.00010295007229087878, 0.00016138693075571186}	{0.00012881816034400088, 0.00009814884272313014}	{0.0002380922294277462, 0.00010014198808764663}	{0.00007260013485069265, 0.00009491901833392293}	{0.00007568701575868712, 0.00009105647456695418}	{0.00009980850578087308, 0.00005790456560802878}	{0.00006849600869635154, 0.00012685357001528642}	{0.0000937677504227525, 0.00017708925505832853}	{0.00007506443757552155, 0.00010268028129244204}	{0.000057385769498845333, 0.00017323332928715057}	{0.0000290438141905434, 0.0001229488989678547}
{0.00023279297300051903, 0.0001272536824630993}	{0.00024406631442136582, 0.00008508275411314241}	{0.00012337433325771547, 0.000018118881481519906}	{0.00011661679990178046, 0.00017642601074947296}	{0.00008744694620099108, 0.00003532983023865298}	{0.00008549669480944295, 0.00016571350567377534}	{0.00012295847996335283, 0.00012339212251391126}	{0.00025694323050795196, 0.00013187672030786363}	{0.0001326806979475334, 0.00007705801433917913}	{0.000056620604988732475, 0.00014717078192873234}	{0.0001736449107443067, 0.00006366901331439638}	{0.00018609454424984347, 0.0001802921830721607}	{0.00008910996964200726, 0.00011522874314827647}	{0.000014019485452063274, 0.00015545053920653943}	{0.0002085953623791773, 0.00008950441821406855}	{0.00015560463732175637, 0.0001381862498422106}	{0.00015984698326540538, 0.00016641376905272853}	{0.00019492647148462518, 0.00011774558695534439}	{0.0001243826648096586, 0.00007921496677679721}	{0.00010198328948411702, 0.000029626558238480592}	{0.00011285910760944369, 0.00007166402682096877}	{0.00012065998202214233, 0.0001814063579058721}	{0.00010675949173959425, 0.00012871868325858979}	{0.00006040324472231664, 0.00012999040961995058}	{0.00007145593413227899, 0.00015537324622170648}	{0.00007967278758004539, 0.00006158753516944869}	{0.00007886399124705153, 0.00015576796822017286}	{0.00018867159450727222, 0.000010972818646762329}	{0.00023235651033200874, 0.00006388568137438931}	{0.0001640386562373456, 0.00005902316689002647}	{0.00007339820109593712, 0.00008546922797364328}	{0.00004737974328220554, 0.0000414291684362087}	{0.0001323867874034181, 0.00019022460249479016}	{0.00006659622826333674, 0.000018205306888511486}	{0.0001313955384138876, 0.00011561355898648272}	{0.00005393824447802961, 0.00004880820577315154}	{0.0002615280111306417, 0.00006666013801998025}	{0.00002417855432387809, 0.00012708818757967169}	{0.00016292201020902473, 0.00013272896015337058}	{0.00010305575630077862, 0.0001613272389063523}	{0.000128416518590676, 0.00009740981474883795}	{0.00023776540904424178, 0.00009951507582779459}	{0.00007301331077168737, 0.00009509450518065105}	{0.00007615779805987815, 0.00009140771522749843}	{0.00010080411358261045, 0.00005781670459985164}	{0.00006876755885364515, 0.00012680982005733207}	{0.00009443399564134465, 0.00017687144000385062}	{0.00007565832937853691, 0.0001025729581941999}	{0.0000582785610826595, 0.00017360233893178842}	{0.000029179741154064028, 0.00012268031729283096}
{0.00023239401593287614, 0.00012667844469585425}	{0.0002440900982696846, 0.0000851433694988202}	{0.000122972189914061, 0.000018266819633079606}	{0.00011621897252755646, 0.00017619036098717798}	{0.00008764279883850195, 0.000035634674591718604}	{0.00008465803778093794, 0.00016509401561258508}	{0.00012296873145589498, 0.00012320875414912656}	{0.00025689811131766746, 0.00013198234975489876}	{0.00013282597625226147, 0.00007638100641083848}	{0.00005667129851400426, 0.00014718112356164445}	{0.00017432266407269373, 0.00006390881548764659}	{0.00018563588065973195, 0.00018072439600305758}	{0.00008844718116524913, 0.00011500000871773043}	{0.000014116420993145095, 0.00015568905769958364}	{0.0002089493428691005, 0.00008919770723969413}	{0.00015580860630604214, 0.00013917066326225516}	{0.00016015904069208048, 0.00016663708160633223}	{0.00019523300593662216, 0.00011802809497031634}	{0.00012435262966164804, 0.00007919549919728433}	{0.00010254267110060202, 0.000029815853179407072}	{0.00011282612929888478, 0.00007196073777499894}	{0.0001214090462399857, 0.00018121944022849904}	{0.00010637103767009663, 0.0001298055874876422}	{0.00005920661530752261, 0.0001293099871938025}	{0.00007215978658361927, 0.00015534891854852154}	{0.00007919476991361679, 0.00006295868694297565}	{0.00007932383912805049, 0.00015620990061642433}	{0.00018866471441595604, 0.000011063419654162534}	{0.00023222125746094136, 0.00006390314631771076}	{0.00016444182048197523, 0.000059144151477980646}	{0.00007329492670847998, 0.00008531939007127322}	{0.00004765315685688871, 0.00004214788641517314}	{0.00013194279575393835, 0.00019057039232950231}	{0.00006656935059959831, 0.000018628441706669462}	{0.0001312936553696621, 0.00011588513969325088}	{0.00005467810367601689, 0.000049111587665390984}	{0.0002613310395114666, 0.00006656641908282548}	{0.00002434518883656288, 0.0001270851738783357}	{0.00016375669987785427, 0.0001332177888250937}	{0.00010310072281572111, 0.0001612489914791721}	{0.00012794327012731138, 0.00009665469070839579}	{0.00023744191348238622, 0.00009877017124827525}	{0.00007347670704925928, 0.00009526356323687419}	{0.00007663599312844469, 0.00009176454612358403}	{0.0001017959515593243, 0.000057751666697774925}	{0.00006911811064366355, 0.0001267994802803669}	{0.00009521340426434781, 0.0001766820382842442}	{0.00007621868768025716, 0.00010254511317943359}	{0.00005921633550293095, 0.00017403360579275635}	{0.000029359736602578315, 0.00012237576565050142}
{0.00023195786871905278, 0.00012615036274406133}	{0.00024410491823166795, 0.00008519251484836605}	{0.00012255643658951135, 0.00001833713130280161}	{0.0001156810128664236, 0.00017594433016096804}	{0.00008785175661220778, 0.00003598370139768717}	{0.00008381973124084686, 0.00016450789697668004}	{0.0001229405788584917, 0.00012304609186757095}	{0.000256854365661572, 0.00013204483973898334}	{0.00013294881225992152, 0.00007574800678665282}	{0.0000567516035858017, 0.0001472059012623317}	{0.00017510351773139413, 0.00006404925467727968}	{0.00018523823262925844, 0.00018096559137010124}	{0.0000877209621586344, 0.00011474421064430491}	{0.000014323944445463367, 0.0001558902540091543}	{0.00020930707801830877, 0.00008890972089634483}	{0.00015601317131443563, 0.0001401524719069803}	{0.00016044936259679204, 0.0001668433948707979}	{0.00019554123669424963, 0.0001182782417634265}	{0.00012429191712034433, 0.00007912488393493832}	{0.00010309300535549338, 0.000030014959419774693}	{0.0001128577525504122, 0.00007229543155524359}	{0.0001221359777354027, 0.00018107474731105422}	{0.00010597309201010007, 0.00013086925179103158}	{0.00005788130885072211, 0.00012854267002830087}	{0.00007277843909121697, 0.0001552384050909423}	{0.00007874642420071827, 0.00006425344932208771}	{0.00007974514056496528, 0.00015664962564006278}	{0.00018873051830013398, 0.000011159377220614628}	{0.00023195310035844884, 0.00006403956809487999}	{0.00016489339759094557, 0.00005926964439491886}	{0.00007313842128321246, 0.00008522909872205394}	{0.0000479135066003777, 0.00004283780080590586}	{0.00013157352652058934, 0.000190862462801536}	{0.00006657176384719345, 0.000018970993766398358}	{0.0001311651943962638, 0.00011608970788906611}	{0.0000552708513039313, 0.00004933798756985034}	{0.00026118078309544235, 0.00006644662027203479}	{0.000024479814565836122, 0.00012706247929320327}	{0.0001646423270913377, 0.00013371949875455686}	{0.0001031825926477018, 0.00016110765512164285}	{0.0001274897717106327, 0.00009586009711494885}	{0.00023715430035315104, 0.00009799297695090042}	{0.00007402813850702944, 0.00009539981294216625}	{0.00007711860067724144, 0.00009211031386409369}	{0.0001026974159025483, 0.00005771370556486747}	{0.00006952570478899231, 0.00012677450047607594}	{0.00009579105494927719, 0.0001765139819506667}	{0.00007672284289736246, 0.00010254953154765414}	{0.00006009000630552334, 0.00017440818466700885}	{0.000029464373688306682, 0.0001221182162689419}
{0.0002318678752911799, 0.0001254910630156808}	{0.0002441568322250021, 0.0000852469995891224}	{0.00012215296845755286, 0.000018384103406652285}	{0.00011522876651574224, 0.0001757939276719288}	{0.00008815632467104396, 0.000036369448344448166}	{0.00008292749514769951, 0.00016371484493942891}	{0.00012290941140493628, 0.00012288398585590167}	{0.00025680922633796545, 0.000132111366565389}	{0.00013305826392557695, 0.00007513212348831693}	{0.0000568218438055186, 0.00014723701847235858}	{0.00017589942935270173, 0.00006407003790307802}	{0.00018483574037346441, 0.00018120404572950134}	{0.00008699338682443136, 0.00011453226136227707}	{0.000014521855545901887, 0.00015614241057665702}	{0.00020967475527424698, 0.00008862433812723403}	{0.0001562267560267023, 0.00014112616594583603}	{0.00016072419375762678, 0.00016703082120222653}	{0.000195879588246867, 0.00011848974091875518}	{0.0001242072716940276, 0.00007904002099929754}	{0.00010361993967966845, 0.000030220428722070972}	{0.00011287154546797765, 0.00007257100500824105}	{0.0001228681622789347, 0.00018093633857770554}	{0.00010555420580941084, 0.00013192079893986855}	{0.00005665059518987331, 0.00012777850371902463}	{0.00007335537245073203, 0.0001551153728580837}	{0.00007812783259623099, 0.00006553000178504651}	{0.00008017584036368147, 0.00015701270456861403}	{0.0001887334833908888, 0.00001123733144421785}	{0.00023161017696912863, 0.00006427461094395985}	{0.00016535257552613284, 0.00005936858409630217}	{0.00007301255201000953, 0.00008511140114539714}	{0.00004816534336523273, 0.00004352228488136006}	{0.0001312243188188364, 0.00019120296194769326}	{0.0000664890885394668, 0.00001931072602064646}	{0.00013107188107844438, 0.00011628991413812332}	{0.00005609915746796688, 0.00004959141036545625}	{0.00026103686497671615, 0.00006633061678405396}	{0.00002458003906914573, 0.00012700797649392272}	{0.0001655025897537288, 0.0001341953916616787}	{0.00010334842847686023, 0.0001608764870352348}	{0.00012704577512184095, 0.00009509327363796594}	{0.00023695555787612915, 0.00009722066428138322}	{0.0000746399147794744, 0.00009547920974257692}	{0.00007755805535086703, 0.00009247404431252939}	{0.00010368300289473182, 0.000057679321258841254}	{0.00006992983659349409, 0.00012673406675545423}	{0.00009634829011507742, 0.0001763346448447715}	{0.00007727354485411462, 0.00010251612336073732}	{0.00006107193896489036, 0.00017473538466256967}	{0.00002958194446212222, 0.0001218448348047738}
{0.00023172077881159875, 0.00012486403573988848}	{0.0002442240890840443, 0.00008531199867011744}	{0.00012174765382883845, 0.000018499845185942765}	{0.00011478201098672546, 0.00017569293983140118}	{0.00008851506984031599, 0.000036784377272584476}	{0.00008217397026270875, 0.00016285107628716757}	{0.0001229043562284437, 0.00012275458013679056}	{0.0002566854997444868, 0.00013215820833918255}	{0.00013313932057290465, 0.0000745545528099445}	{0.00005697029411277711, 0.00014729368606988344}	{0.00017667542414405142, 0.00006405975453426821}	{0.0001845155266900909, 0.00018130589475332697}	{0.0000862418729285367, 0.00011427398055048107}	{0.00001468195929459295, 0.00015649401472584923}	{0.0002100707889413905, 0.00008827058613966344}	{0.0001564682587166714, 0.00014211880266999815}	{0.00016095283568964364, 0.00016720443892348223}	{0.00019623673865534703, 0.00011867003264897968}	{0.00012397760541358875, 0.00007884476774272509}	{0.00010408932957507406, 0.000030392720523077315}	{0.00011292206116693996, 0.00007282269242615166}	{0.00012355622616801184, 0.00018081188620387806}	{0.00010500598581977934, 0.00013289623367082504}	{0.00005534138875925856, 0.00012696899454048383}	{0.00007376500606567774, 0.00015497245597943045}	{0.00007737971032328155, 0.00006679095237388115}	{0.00008063939733818083, 0.00015737308858264725}	{0.00018879731899475963, 0.000011280608497614235}	{0.00023137963095215097, 0.00006453227034013308}	{0.00016583627354406952, 0.000059396650161217905}	{0.00007288649987673077, 0.00008501775232627272}	{0.00004837172762279219, 0.00004419264864906542}	{0.00013084212583939836, 0.00019153709309034802}	{0.00006645783003583807, 0.000019716723529142665}	{0.00013101965518090466, 0.00011648654235783246}	{0.00005691972217491286, 0.000049813612720113686}	{0.00026090075571246293, 0.00006621245509264972}	{0.000024813924199545172, 0.00012697729061239088}	{0.00016644758253627834, 0.0001346571695595092}	{0.00010346990667132097, 0.0001606782693094347}	{0.00012661113523724948, 0.00009430974532188434}	{0.00023680570340140367, 0.00009644106902497693}	{0.00007539627122590601, 0.00009552920964838856}	{0.00007790150103064209, 0.00009288013886565624}	{0.00010475502163666002, 0.00005766068578458876}	{0.00007033021215433399, 0.00012672723062377697}	{0.00009692663643430662, 0.0001761681022784382}	{0.0000779482467489554, 0.00010241673604192109}	{0.00006209456807094661, 0.00017497864145282066}	{0.000029685111639168146, 0.00012159166768655936}
{0.00023170998889294916, 0.0001243181268194012}	{0.00024433555905652095, 0.00008540460654364792}	{0.00012132874393843794, 0.0000186180107342572}	{0.00011429874086360677, 0.00017556503442717157}	{0.00008890281028326741, 0.00003718975374234061}	{0.00008165358258730137, 0.00016190484018276195}	{0.00012289864366896855, 0.00012262045010440485}	{0.0002566369676093474, 0.00013224456664065503}	{0.00013322906856563948, 0.00007394832265003578}	{0.00005709056796687252, 0.0001473760059522227}	{0.00017746433754893122, 0.00006414865226716244}	{0.00018421968436894097, 0.00018130050772628486}	{0.00008553049547921277, 0.00011400653522988384}	{0.00001497624679429979, 0.00015695681027142914}	{0.00021040215276521505, 0.00008793282914972753}	{0.0001567250252165384, 0.00014309937001835322}	{0.00016118228384071, 0.00016734995026899784}	{0.00019660627536128352, 0.00011879930526872246}	{0.00012381436290731667, 0.00007870325267841287}	{0.00010453460157834015, 0.00003057678566523029}	{0.00011299744002834544, 0.00007312412281079929}	{0.00012427701897311112, 0.00018066927075578514}	{0.00010436249844126704, 0.00013399045863929574}	{0.000054293216121400226, 0.00012627806622374018}	{0.0000741529858753578, 0.00015485554180575897}	{0.00007659044162630445, 0.00006807009132918504}	{0.00008111503427717058, 0.00015771476910369188}	{0.00018908142676113602, 0.000011366293630490598}	{0.00023115248692936595, 0.00006481662696625227}	{0.0001663028095656185, 0.00005935526791234426}	{0.00007275958391619887, 0.00008492797835383811}	{0.00004855249002305193, 0.00004479485373602012}	{0.0001304668903480469, 0.00019188525400936894}	{0.00006632575178226257, 0.000020252117221770368}	{0.00013100725786459636, 0.00011670120604415893}	{0.00005775059532598953, 0.00004991819721468533}	{0.0002607196798889213, 0.00006613400841460696}	{0.00002499825457099111, 0.00012692457798924608}	{0.00016737693121017405, 0.00013514016044928107}	{0.00010361106802040706, 0.00016048423011870663}	{0.0001261802784358945, 0.00009347841970021096}	{0.00023663400981644518, 0.00009553674778599738}	{0.00007614552605702992, 0.00009559026704739682}	{0.00007817673125594247, 0.00009332396289636251}	{0.00010575018623639758, 0.000057598103258533654}	{0.00007073174956443118, 0.00012669093321588474}	{0.00009759149235904508, 0.00017610737779113212}	{0.00007857254224023552, 0.0001022827527567214}	{0.00006324075750607147, 0.00017519274901062155}	{0.000029825476160991194, 0.00012135301695575162}
{0.00023165413437492623, 0.00012378054262008603}	{0.0002444483103382854, 0.0000854988209475844}	{0.0001208046874395433, 0.000019001644133277912}	{0.00011377836607586199, 0.00017547420515289772}	{0.0000892983321033181, 0.00003756356807422433}	{0.00008108464709335836, 0.00016073098021987412}	{0.00012296080084897454, 0.00012246445132444044}	{0.00025664729928867233, 0.00013247040923005383}	{0.00013333411661837154, 0.00007328000928384961}	{0.00005727581942628728, 0.00014747413193711198}	{0.00017821896264344123, 0.00006439474045316305}	{0.00018400898846941623, 0.000181239198148542}	{0.00008477661272855084, 0.00011373753997660752}	{0.000015276408817352198, 0.00015744656753395104}	{0.0002107544454806843, 0.00008755601126819811}	{0.00015704288133219972, 0.0001442048763144305}	{0.00016144198702958937, 0.00016750562872282928}	{0.0001970075561467661, 0.00011889632055542565}	{0.0001238707937326128, 0.00007876944676871651}	{0.00010494980701389011, 0.00003073904560174013}	{0.00011317046402640338, 0.00007343096353219876}	{0.0001248172781225365, 0.00018052598506852757}	{0.00010387926303792236, 0.00013493336563059338}	{0.000053048903535775994, 0.0001254448891077195}	{0.00007439843884765913, 0.00015479116291325}	{0.00007591306789123787, 0.00006947922683077482}	{0.00008169844021773347, 0.000158073035034913}	{0.0001893204773128973, 0.000011409119410672983}	{0.0002308973014186503, 0.00006514504425196497}	{0.00016675784919033265, 0.000059267318287467156}	{0.00007257914684029461, 0.0000848655449081216}	{0.0000487125338629359, 0.00004538731300818576}	{0.00013014637719279147, 0.00019233672302204006}	{0.0000663067938077091, 0.00002074326335127372}	{0.00013099630367911956, 0.00011687888907148921}	{0.000058551433410966725, 0.00005000108196443078}	{0.00026057671422140613, 0.00006604511259342933}	{0.0000251710691278182, 0.00012685561246114933}	{0.00016831825952793648, 0.00013559332530954364}	{0.00010370725721392338, 0.00016031365263436163}	{0.00012491401995340373, 0.0000912384901182593}	{0.00023647933171304014, 0.00009467121168005096}	{0.00007678801211630608, 0.00009565456189993194}	{0.00007865169249109213, 0.00009367500854038094}	{0.0001067060508266807, 0.00005755701664661146}	{0.00007122212584186916, 0.0001266151929181242}	{0.00009821068979777396, 0.00017602912061512638}	{0.00007919094822420995, 0.0001021954389048296}	{0.000064264786475436, 0.00017533248072684393}	{0.000030030344753702903, 0.00012108694554471976}
{0.000231686454404141, 0.0001234216240513611}	{0.0002444991399068746, 0.00008562440327874927}	{0.00012036153342734573, 0.000019395763075877947}	{0.00011326649710309858, 0.0001753732977069476}	{0.0000896968542949573, 0.00003789568489131855}	{0.00008082840850132465, 0.00015961847396331712}	{0.00012301198209084202, 0.0001223275776119707}	{0.0002566638235419922, 0.00013268736398362106}	{0.00013341878420636014, 0.00007263678456958699}	{0.000057382925983812476, 0.00014755848013533524}	{0.00017887540151355027, 0.00006475306304596199}	{0.00018382766027369316, 0.00018105747420013823}	{0.00008399825792665215, 0.00011345678712792347}	{0.000015691154569373237, 0.00015794490677221285}	{0.00021104773481151306, 0.00008719493724559151}	{0.00015737409530611473, 0.00014523727567457355}	{0.00016181949415616524, 0.00016770587121035945}	{0.00019748905969476095, 0.00011894497151458393}	{0.00012399735726494176, 0.00007890053327156096}	{0.00010547019723866291, 0.00003094795173101892}	{0.00011334080701208487, 0.00007372508144429711}	{0.00012542075948562034, 0.00018033403672743705}	{0.00010332065994548764, 0.00013600924993326468}	{0.00005162583150305702, 0.0001243421194670672}	{0.00007457488817534009, 0.00015473438205088655}	{0.00007543673796776842, 0.00007085511684820818}	{0.0000821925132308964, 0.00015838015183029507}	{0.00018957106688747232, 0.000011434500447694752}	{0.0002305970189766636, 0.00006551123606853892}	{0.00016716290059197306, 0.000059110109455980705}	{0.00007237713593663063, 0.00008481917572583325}	{0.00004887650340785263, 0.00004597724577004915}	{0.00012991848472923735, 0.00019273259608058144}	{0.00006623968353736638, 0.000021158260076977657}	{0.00013100755872036423, 0.0001170615878891438}	{0.000059387429239723944, 0.0000500817038466328}	{0.0002604034259121915, 0.0000659488596028589}	{0.000025400150493279477, 0.00012680413126592969}	{0.000169273284403704, 0.0001360651481041929}	{0.00010373292550048787, 0.0001601506062214223}	{0.00012316065067722874, 0.00008888367212668208}	{0.00023635446951950136, 0.00009372567971339588}	{0.00007715327728428814, 0.00009571448659713406}	{0.00007912561439408773, 0.00009406813833420475}	{0.00010759940000157174, 0.00005759042433864445}	{0.00007163358702526815, 0.0001265277304101744}	{0.00009887091761302813, 0.00017589835484961935}	{0.00007978542176178544, 0.00010214043800942468}	{0.00006529070136687802, 0.00017550812193512096}	{0.00003015875877431797, 0.00012089450333496543}
{0.00023173617630473098, 0.00012309486045919649}	{0.00024451823245924146, 0.00008575179576684849}	{0.00011990977497869642, 0.000019912397367567157}	{0.00011291523467127105, 0.00017529559959976394}	{0.00009020492421035452, 0.000038238215352786455}	{0.0000805723986632931, 0.00015840455565006633}	{0.00012308845157849233, 0.00012215879263111992}	{0.0002566859549986091, 0.00013290897237106374}	{0.0001335114286865302, 0.00007196418283715307}	{0.00005753054000867642, 0.00014762709836620947}	{0.00017957798993799377, 0.0000651413966858305}	{0.0001837035762055453, 0.00018077123529174866}	{0.00008322376654288075, 0.00011318319253543245}	{0.00001604579043271745, 0.00015838386136739614}	{0.00021132029376427967, 0.00008683953352626784}	{0.00015769759175119865, 0.00014627666691291948}	{0.00016217038120597475, 0.00016791269213828168}	{0.0001979936585923289, 0.00011893899429262106}	{0.00012423373096016006, 0.00007917430090137315}	{0.00010595666753740186, 0.00003110729813269241}	{0.00011354124529896039, 0.0000739803002616766}	{0.00012602141135655985, 0.0001801734723432208}	{0.00010270649200483527, 0.00013708369907704007}	{0.00005029447546979019, 0.00012324848989119717}	{0.00007465399712642508, 0.00015469143611186522}	{0.00007500876461665584, 0.00007215232996098709}	{0.00008270728573353731, 0.00015871496038901767}	{0.00018972476548278258, 0.00001143220529427146}	{0.000230350227018831, 0.000065814306144503}	{0.00016756823842072706, 0.00005888271750763345}	{0.00007219770302791346, 0.00008473091075139101}	{0.000049048401615512624, 0.00004661820145943043}	{0.0001296311147768944, 0.00019328387498475247}	{0.0000661624623619068, 0.000021625344364778945}	{0.0001310070607460352, 0.00011720217700847607}	{0.00006009139238068691, 0.000050063927495172555}	{0.0002602806665084056, 0.00006584347521404144}	{0.00002552832376087696, 0.00012673803066358524}	{0.00017015555105836827, 0.00013644720539182666}	{0.00010370862112782229, 0.0001600234876787425}	{0.00012159187007649163, 0.00008684651244567613}	{0.0002362218312642619, 0.00009271429944698357}	{0.0000775445518915763, 0.00009574564900787993}	{0.00007962720659187248, 0.00009449550703243182}	{0.00010854953901747751, 0.00005767285555298887}	{0.00007209045833405916, 0.00012643791961498938}	{0.00009950569374338327, 0.00017574622662688724}	{0.00008032081218026356, 0.00010218257649798392}	{0.00006624654556693079, 0.0001757091265045956}	{0.000030417961767296385, 0.00012061933142841597}
{0.00023180854415765368, 0.0001229963036846671}	{0.0002445437964059953, 0.00008590297673275775}	{0.00011943957688369153, 0.000020632537738182946}	{0.00011243794983412652, 0.00017516475571245112}	{0.0000907443589893758, 0.00003851662843617061}	{0.00008062710340870147, 0.00015725652050480623}	{0.0001231739101103206, 0.00012195342923146564}	{0.0002566710665441098, 0.00013307760540926197}	{0.00013349347757081193, 0.00007203906193376369}	{0.000057639280531533985, 0.00014763453998487255}	{0.00018037487807779203, 0.00006547597167044825}	{0.00018356385242481832, 0.00018045972944474408}	{0.00008254366648745138, 0.00011292444322063538}	{0.00001630204824066426, 0.00015890880430852015}	{0.00021163706030050524, 0.00008646429176506388}	{0.00015800831250597748, 0.00014728482365110687}	{0.00016249236330403516, 0.0001681275777732365}	{0.00019856194795517306, 0.00011889312898687019}	{0.00012438296344577856, 0.00007941217483473656}	{0.00010642970016392329, 0.00003125534033245082}	{0.00011378771055218637, 0.00007422405074600314}	{0.00012659463994441964, 0.00017991281947217795}	{0.00010216151360227093, 0.00013810746106982216}	{0.00004909560158551009, 0.00012214909235354414}	{0.0000746923658078616, 0.00015464605738067016}	{0.00007453013413522672, 0.00007347063735844982}	{0.00008318360477145125, 0.00015904013958584532}	{0.00018996622976839004, 0.00001147758263073678}	{0.00023015728291832403, 0.00006604614947170213}	{0.00016802286835253954, 0.00005860728054115567}	{0.00007199033437766497, 0.00008465850252130911}	{0.00004920612773133724, 0.0000472236953915604}	{0.00012934692410102315, 0.00019375225805448628}	{0.00006607620700299392, 0.00002205009000654713}	{0.00013099702280296597, 0.00011728039973789929}	{0.00006061145835470996, 0.00004995945424819586}	{0.00026018584619858946, 0.00006572707749676071}	{0.00002568572919165528, 0.00012665255101338904}	{0.00017106341951539917, 0.00013685015561108355}	{0.00010372285169586396, 0.0001598790516767224}	{0.00012018203763680967, 0.00008496862563260854}	{0.00023593629998567298, 0.00009229001929762543}	{0.00007831361086768916, 0.00009569577705102147}	{0.00008010001840823572, 0.0000949050230871361}	{0.00010938388937051668, 0.00005772285649503692}	{0.00007256261497348257, 0.0001262655908467131}	{0.00010017784701290018, 0.0001755963859887726}	{0.00008089053584600646, 0.00010222372402304491}	{0.00006718506224711743, 0.00017593049368538598}	{0.00003068367435823413, 0.00012035952522151922}
{0.00023184436987871054, 0.00012286980979485523}	{0.0002445903258722445, 0.00008606069205330294}	{0.00011897319162616765, 0.000021342515216292982}	{0.00011193453198461077, 0.0001749805136182481}	{0.0000912895894413755, 0.00003872940198573346}	{0.00008072146605622434, 0.00015600295438376042}	{0.00012336678496865564, 0.00012168029198946214}	{0.0002566628819712351, 0.00013324457592150105}	{0.00013349960100622664, 0.00007205139904314075}	{0.00005774344655939171, 0.00014763564918760766}	{0.00018112942583900892, 0.00006563635821324777}	{0.00018340296321681004, 0.00018017554015340475}	{0.00008180008516781788, 0.00011267174956552385}	{0.00001640222552785187, 0.00015933708985817926}	{0.00021191142877529596, 0.00008607721034106688}	{0.00015837379420388556, 0.00014841085068038477}	{0.00016270768347672766, 0.00016830198515181802}	{0.00019918878749463048, 0.0001187775802362524}	{0.00012457372835470576, 0.00007970614811368329}	{0.00010688940613638921, 0.000031393048384036966}	{0.0001139771721409363, 0.00007441417162171068}	{0.0001271437815676174, 0.00017963860025255676}	{0.00010156566938862601, 0.00013915341478547513}	{0.000048019524271358676, 0.00012093109722155395}	{0.00007475570505483831, 0.00015457357141602737}	{0.00007390964515898967, 0.00007469810470548634}	{0.00008368717819498641, 0.00015939873113711463}	{0.00019017060097232825, 0.000011537974025297656}	{0.0002299471595710279, 0.00006638513241704648}	{0.00016853055351472753, 0.00005833004609787242}	{0.00007178841086677185, 0.00008459158944733395}	{0.00004936952313473464, 0.00004783884913927548}	{0.0001290817131221382, 0.0001943120532727404}	{0.00006603700174082904, 0.000022507314114619918}	{0.00013102734173938205, 0.00011739774382318778}	{0.0000610841304565396, 0.00004982261427340901}	{0.00026007703788547817, 0.00006560725092518323}	{0.000025815001495419985, 0.00012658634965829956}	{0.00017200095037124278, 0.0001372816378173477}	{0.00010380531158799701, 0.00015969114875425414}	{0.00011890544340183234, 0.00008320907923742033}	{0.0002356711401499584, 0.00009193249696745199}	{0.00007912687973146315, 0.00009562024784955195}	{0.00008056591489338056, 0.00009528216365675041}	{0.0001102116388743787, 0.00005775415029303418}	{0.00007310725674089209, 0.0001260143676869768}	{0.00010074550468515125, 0.0001754139737417871}	{0.00008147632339272174, 0.00010223678330585704}	{0.00006811401505138472, 0.00017614143249001428}	{0.000030929951018332174, 0.0001201077241765761}
{0.00023185317484615702, 0.00012306993704904246}	{0.00024460569954856107, 0.00008624090657267736}	{0.00011849490206137772, 0.000022088674086987946}	{0.00011147161130834951, 0.00017482838904356744}	{0.00009184298057063406, 0.00003886659526924607}	{0.00008103505881059283, 0.00015481447933433923}	{0.00012345516803377997, 0.00012146098599776039}	{0.00025664408447043894, 0.00013349205269029736}	{0.0001335514591808758, 0.00007197950241708443}	{0.00005786281849597572, 0.00014763939592131136}	{0.00018180280467352403, 0.00006568492036574017}	{0.00018329405388873462, 0.00017981578331471664}	{0.00008100820907382861, 0.00011241308314422541}	{0.000016626869276595993, 0.0001599231645084532}	{0.00021220342948192274, 0.00008569010120932727}	{0.0001587358128617297, 0.00014941889273715318}	{0.00016296123660989096, 0.00016847910654222299}	{0.00019988254440301604, 0.00011860244360592494}	{0.00012479698760953052, 0.00008001158543989427}	{0.000107344448732827, 0.000031544554778968785}	{0.00011422257537448858, 0.00007464171423476116}	{0.0001277442738780762, 0.00017932029719721027}	{0.0001009781302095951, 0.00014033772895324803}	{0.00004693216132439803, 0.00011959531705320621}	{0.000074899306111395, 0.00015450348071865863}	{0.00007321272963345046, 0.00007594761582883916}	{0.00008419854404597787, 0.0001597346893737067}	{0.00019028716622929406, 0.000011626128634666548}	{0.00022962044676383444, 0.00006669787664267805}	{0.00016901228906485087, 0.000058071298983618686}	{0.00007149353305705286, 0.00008459372644784882}	{0.000049537169192039905, 0.0000484674845637751}	{0.0001289605026022852, 0.00019490068231257923}	{0.00006605985165634957, 0.000023023671693618257}	{0.00013108227286148807, 0.0001174819317210586}	{0.00006151384232081888, 0.00004967904437613117}	{0.00025999441793242705, 0.00006549176728220662}	{0.000025938426394091264, 0.00012650174390078933}	{0.0001729788495851965, 0.00013769833823661968}	{0.00010390417408852365, 0.00015951192894667434}	{0.00011774915868403558, 0.00008155825226418856}	{0.00023542237696157054, 0.00009164136845733861}	{0.00007960204792913115, 0.00009536635957475567}	{0.00008105241570979772, 0.00009564924114816373}	{0.0001109705379593147, 0.00005768814888152806}	{0.00007353274077811033, 0.00012577125644702342}	{0.00010127115337760951, 0.00017528460428976157}	{0.00008208610887919203, 0.0001022071776977068}	{0.00006910502470452025, 0.00017625074371513172}	{0.00003123855771203041, 0.00011983392339999766}
{0.00023185998410847335, 0.00012321762709375543}	{0.00024466278405881726, 0.00008647823990906205}	{0.00011804962919541302, 0.00002295981920049854}	{0.0001111346162927301, 0.0001746202443169587}	{0.00009245040452997547, 0.00003898590091465182}	{0.00008140243652857118, 0.0001535440925506837}	{0.00012355787179700513, 0.00012121579146306461}	{0.00025662262048005744, 0.00013370307850524488}	{0.0001336050031493236, 0.00007187678109514348}	{0.00005798995397695543, 0.00014762810806872196}	{0.00018258592715091957, 0.00006576969720219156}	{0.00018312555911460075, 0.00017953827822147494}	{0.00008031670964343146, 0.00011213540371294163}	{0.000016811960204404495, 0.00016050875569294248}	{0.000212477317008543, 0.0000853216923658553}	{0.00015910894408364506, 0.00015039198802196393}	{0.00016318087550419095, 0.00016860605428825325}	{0.00020065343412808937, 0.00011840252794362288}	{0.00012507116208675413, 0.00008041093930615092}	{0.00010784282787664876, 0.00003172664278069156}	{0.00011444983780776677, 0.00007480590751831755}	{0.00012824194712926677, 0.00017901688206859443}	{0.00010043043798627088, 0.00014150249592963593}	{0.00004601457080241806, 0.00011823730329315891}	{0.00007512142411363283, 0.00015447608622423155}	{0.00007252563251802079, 0.00007734980888264932}	{0.00008470408590499036, 0.0001600457508806844}	{0.00019034623240036982, 0.000011711602951001329}	{0.00022925890657514962, 0.00006694592201653859}	{0.0001695056889475064, 0.00005787243518128296}	{0.00007120532675558772, 0.00008461764771173628}	{0.00004969066314373375, 0.00004911000586863704}	{0.00012878202139613562, 0.00019543380083353524}	{0.00006602573636647434, 0.000023555295908898727}	{0.00013118021198898358, 0.00011762800664397982}	{0.00006193972717699399, 0.00004958336514802605}	{0.00025982483179335736, 0.00006541313898673531}	{0.000026002602615181245, 0.00012641441353856945}	{0.00017385652383781542, 0.0001381303877844901}	{0.00010398955191475105, 0.0001593798283841849}	{0.00011672238918511874, 0.00008001000452667289}	{0.00023515932310179565, 0.00009140557150212878}	{0.00008005788623255752, 0.00009517480510132868}	{0.00008154734362608886, 0.00009598867639901306}	{0.00011175859660952811, 0.00005764753331534491}	{0.00007392692423457708, 0.00012553187800758272}	{0.00010187510743104106, 0.00017505378454342623}	{0.00008277165602585012, 0.00010215706908463611}	{0.00007003601737733013, 0.00017627761618394116}	{0.000031552323142586256, 0.00011952622799258234}
{0.00023185692898127213, 0.0001234872879196142}	{0.0002446690721537427, 0.00008668483493962044}	{0.00011755018967160496, 0.000023921714220530557}	{0.00011076694031584517, 0.00017439642372778146}	{0.00009293381452569444, 0.000039044648829795556}	{0.00008198071091413065, 0.00015243435961117386}	{0.00012364176432353127, 0.00012097958718209588}	{0.0002565995733723443, 0.00013389850365949825}	{0.00013367330336373976, 0.00007174815103478698}	{0.00005813816891686778, 0.00014756441766480504}	{0.00018333440765461436, 0.00006596769136393317}	{0.00018299017524057643, 0.00017920069609472322}	{0.00007961554735173772, 0.00011183050040633402}	{0.000017020709580176697, 0.00016104508419430692}	{0.00021276116574205423, 0.00008497541569961521}	{0.00015957145373531487, 0.0001513915440056806}	{0.00016336269388962172, 0.00016869396282846472}	{0.0002014397596727301, 0.00011816181418796636}	{0.00012547634590759227, 0.00008090717222448527}	{0.00010837136327518875, 0.00003192646144699544}	{0.00011470258059090825, 0.0000749320227337248}	{0.00012874289960076836, 0.00017876958788732905}	{0.00010002962350982874, 0.00014262299148256789}	{0.000045077649993692085, 0.00011669086156818158}	{0.00007524270281373185, 0.00015441192590436609}	{0.00007203362313120737, 0.00007885929226477835}	{0.00008530562528844985, 0.00016041278939566534}	{0.0001904362361693211, 0.000011847313114410891}	{0.00022900243121949673, 0.00006718764355276615}	{0.00016998318498781244, 0.000057744765215317124}	{0.00007102924814303645, 0.00008451387832612245}	{0.00004987687269853692, 0.00004982456964847226}	{0.00012861545002777693, 0.00019591816534423418}	{0.00006603838780586876, 0.00002403662302605152}	{0.00013128680986912268, 0.00011775197520850335}	{0.00006241816236109703, 0.00004948023270317791}	{0.00025971690673974184, 0.00006531821030438801}	{0.000026092074006601818, 0.00012635363867472988}	{0.00017476609409456108, 0.00013860521147326062}	{0.00010401207950359339, 0.00015928115918030763}	{0.00011577336766496873, 0.00007852876125362973}	{0.00023483972988227412, 0.00009128732514598674}	{0.00008052651943647174, 0.00009503255593070408}	{0.00008202425945751389, 0.00009625321726845521}	{0.0001125320254189986, 0.00005761100197814993}	{0.00007428702559011084, 0.00012531610620762512}	{0.00010243578324277496, 0.00017500686053168612}	{0.0000833931387056613, 0.00010211346387285021}	{0.00007106318382015787, 0.00017635190998983923}	{0.00003185420962314598, 0.00011919096205987055}
{0.00023185570516954637, 0.00012371540004153412}	{0.00024462063173473703, 0.00008687078101561244}	{0.0001170485030452491, 0.000024924230510881816}	{0.00011046362044799547, 0.00017414872904501557}	{0.00009342060913508815, 0.000039081498185743696}	{0.00008271515143947763, 0.0001514400579840278}	{0.00012372022440389842, 0.00012073112877266069}	{0.00025672065547358925, 0.0001341578469217309}	{0.00013376553325996564, 0.00007157547307641655}	{0.0000582931111385821, 0.00014752141931148786}	{0.00018402912053380407, 0.0000662405293953502}	{0.00018274263136844467, 0.00017899479309034484}	{0.00007888455726611608, 0.00011158117063806428}	{0.000017216167997462258, 0.00016155674397726552}	{0.00021303343118462623, 0.00008465372062581869}	{0.00016006403926815808, 0.00015247333294783367}	{0.0001636023174026737, 0.00016881057684547238}	{0.00020224389585971763, 0.00011790209427769594}	{0.0001259820246355817, 0.00008150886593338013}	{0.00010884474486629148, 0.00003210921819228544}	{0.00011490440402745163, 0.0000750652821848444}	{0.0001292569218455307, 0.00017857970126041811}	{0.00009975962718832138, 0.0001438620508752992}	{0.000044375978469307674, 0.00011515681752943156}	{0.0000753952672294137, 0.0001543634917505943}	{0.00007171599555583727, 0.00008036425362534255}	{0.00008590335829055388, 0.00016075659369266658}	{0.0001905278140847995, 0.000011995569109074878}	{0.000228693460882809, 0.00006736755308275382}	{0.0001704941541400304, 0.00005771355624377013}	{0.00007078529263450351, 0.00008439822968232574}	{0.00005005469653915374, 0.00005052861850961966}	{0.00012847310768937978, 0.00019650973350299964}	{0.000066004203789885, 0.000024406638847118465}	{0.0001313691567460698, 0.00011786941464837485}	{0.0000628913247862906, 0.00004939153725460633}	{0.00025959625823346327, 0.00006521952584883515}	{0.000026129823997460735, 0.00012627201078364045}	{0.0001756164656333539, 0.00013906830430797788}	{0.00010407480341311316, 0.00015913981236127122}	{0.00011486767648757105, 0.00007716668458005662}	{0.00023451037219333827, 0.00009124314808998672}	{0.0000810150440659748, 0.00009490595247609563}	{0.00008250521838937429, 0.00009646351538078723}	{0.00011311294446049931, 0.00005753261522458812}	{0.00007467185316664064, 0.00012507340360265465}	{0.00010300410983718253, 0.00017492810694188054}	{0.00008386619924850261, 0.00010213945126163755}	{0.00007207034886280286, 0.00017635750439638762}	{0.00003215490670556465, 0.00011878158612514403}
{0.00023189370506434957, 0.0001240064422015845}	{0.00024453007560050737, 0.00008700413092881496}	{0.0001165617669675296, 0.000025972669661646998}	{0.00011015745807393556, 0.00017384684824182153}	{0.00009387681699021893, 0.00003913227867992398}	{0.00008359823908293602, 0.00015058062905464918}	{0.0001238009137493732, 0.00012048646563847911}	{0.0002566717979761489, 0.00013439007068645739}	{0.00013384675575982258, 0.00007142522289762321}	{0.00005845031343176047, 0.00014746574859730906}	{0.00018473569363679533, 0.00006654775193595489}	{0.0001825524070967902, 0.00017867191989980058}	{0.00007825203540149843, 0.00011132555789946917}	{0.000017373085194931138, 0.00016210470800322304}	{0.00021340447995130907, 0.00008428638108406541}	{0.000160642366453412, 0.00015370013924198298}	{0.00016387994589051838, 0.00016896774279562642}	{0.00020308226076127305, 0.00011761671373255652}	{0.00012643494364923002, 0.00008207639961374513}	{0.0001092986634333127, 0.00003225316106273357}	{0.0001151743632357985, 0.00007516810764524922}	{0.00012970682821236948, 0.0001784350798451135}	{0.00009962315809759271, 0.00014499394446844619}	{0.00004372354752606018, 0.00011341027900187411}	{0.00007556357871263473, 0.00015432901562485808}	{0.00007143636632346612, 0.00008175021268195463}	{0.0000865013437294268, 0.0001610750586076463}	{0.0001905407769823204, 0.00001207903824124454}	{0.00022838002693164797, 0.00006756316535020783}	{0.00017109987398456253, 0.00005771420553039897}	{0.00007048304683800462, 0.00008439653902165555}	{0.00005026496387784744, 0.000051317735008411275}	{0.00012840690890066452, 0.00019709264808526352}	{0.00006601468189026717, 0.000024686411877122808}	{0.00013147036999767027, 0.00011796568314754687}	{0.0000633183036195797, 0.00004932145642543391}	{0.0002594528094855743, 0.00006510972667377906}	{0.000026119660943467446, 0.00012618226455494508}	{0.00017651575217713967, 0.00013949925266138567}	{0.00010421343595392828, 0.00015898650352293896}	{0.00011400175731527632, 0.00007590426890499835}	{0.00023418681980397476, 0.00009126566570996482}	{0.0000815511147647724, 0.0000947824161573078}	{0.00008306831865388659, 0.0000966501815739496}	{0.00011383492479108138, 0.000057476222319152315}	{0.0000750175843810892, 0.00012485106997388713}	{0.00010355879491031391, 0.00017483116275382338}	{0.00008437392748147616, 0.00010221090601125862}	{0.00007299770269048582, 0.00017638016121430505}	{0.00003240012823368475, 0.00011837691897864311}
{0.00023192931888950846, 0.0001242745156028065}	{0.00024444404077190985, 0.00008713633238565557}	{0.00011610872330954008, 0.000027042468614206697}	{0.00010997072671133006, 0.00017350499201281008}	{0.00009435147617338579, 0.00003920644381094074}	{0.00008445994894678119, 0.00014994447769895675}	{0.00012380993124349918, 0.00012032132865346657}	{0.00025667871328059923, 0.00013458573465508698}	{0.0001338978755829573, 0.00007133183827364276}	{0.00005858314032506379, 0.0001474014187355095}	{0.00018539949117454008, 0.00006681387772086445}	{0.0001822971398795224, 0.0001783555276847333}	{0.00007755798952816411, 0.00011099093943505983}	{0.000017464590203958098, 0.00016266779399292514}	{0.00021371466781158296, 0.0000839690027881397}	{0.00016123681185709637, 0.00015489159278237602}	{0.00016416892606892583, 0.00016915543536569552}	{0.00020398259461270986, 0.0001173266334760261}	{0.00012680410522751065, 0.00008255558816597236}	{0.00010991316685696289, 0.00003244943347871249}	{0.000115434193420087, 0.000075220027854371}	{0.00013024357809024166, 0.00017835489768894513}	{0.00009944795514990138, 0.00014633508775539837}	{0.000043295121470207155, 0.00011168853656386782}	{0.00007578715042350392, 0.00015427364179347374}	{0.00007106298100994792, 0.00008307788294735346}	{0.00008701906550118583, 0.00016137772797866827}	{0.00019054285809410319, 0.000012211087686822501}	{0.00022802550104750598, 0.0000677982049644962}	{0.00017174334166704917, 0.00005771143404952168}	{0.00007025674546860946, 0.00008436143569953383}	{0.00005045771624391119, 0.000052054106493061616}	{0.00012832280292315537, 0.00019767704560025558}	{0.00006591649662608956, 0.000024970170971847492}	{0.00013158778807781073, 0.00011805723080965065}	{0.00006377293304204898, 0.00004927286990809017}	{0.00025925121750301896, 0.00006497915503591465}	{0.000026125703683521634, 0.00012610661523143222}	{0.00017760991445600009, 0.00013991638578374912}	{0.00010446189518399521, 0.0001588283304760716}	{0.00011404025639587538, 0.00007611694306580854}	{0.00023389184802055505, 0.00009137594511449078}	{0.0000825314546684067, 0.00009466309967620121}	{0.00008344383711189916, 0.00009698128380406006}	{0.00011456381781482636, 0.000057421312020911866}	{0.00007530160480150727, 0.00012465994892174384}	{0.0001041755172704197, 0.00017460535249175322}	{0.00008493803669561164, 0.00010225612637565147}	{0.00007404937637574262, 0.00017638858717591515}	{0.00003265218392963108, 0.00011791693178341348}
{0.0002320533716171492, 0.00012443061057037383}	{0.00024433392251919966, 0.00008724480606833219}	{0.0001156392963115467, 0.000028148647297528585}	{0.0001097346799999375, 0.00017318131970578464}	{0.00009482625946839496, 0.000039326725554271946}	{0.00008524809947979206, 0.0001494245472450514}	{0.00012384222570525745, 0.00012012045778965507}	{0.0002566902072751017, 0.00013480988790286118}	{0.00013394022601228485, 0.0000712340101790389}	{0.00005872816188217343, 0.00014735897780995046}	{0.000186277179552389, 0.00006705869732466761}	{0.00018207516847775843, 0.00017818493929936245}	{0.00007682538433966191, 0.00011069637246864017}	{0.00001748331062498486, 0.00016327237140297552}	{0.00021403301521915965, 0.00008366653225594186}	{0.0001619444318837626, 0.000156111782310023}	{0.00016443238873537782, 0.00016936757199683121}	{0.00020484254054619415, 0.00011704351837316312}	{0.00012718388148764436, 0.00008300103768018994}	{0.00011047546153600211, 0.00003258780120191186}	{0.00011567261875253354, 0.00007525418882810512}	{0.0001307287710911577, 0.00017827675488471376}	{0.0000993964131346542, 0.00014753505681648234}	{0.000043158489441863885, 0.00011010214779626059}	{0.00007603011057867924, 0.00015422110095738897}	{0.00007062872914847778, 0.00008429286872486887}	{0.00008753763109527226, 0.00016162991028039164}	{0.00019060735700948377, 0.00001227373920299905}	{0.00022761867431146093, 0.00006802769022778368}	{0.00017239169658544442, 0.00005772198942985114}	{0.00007001907551735627, 0.000084337417547477}	{0.00005067393371706185, 0.00005284353777749079}	{0.00012824509269949403, 0.0001983218294189803}	{0.00006583276537750123, 0.000025301495101927243}	{0.00013172093210960347, 0.00011815177724046763}	{0.00006422533085559866, 0.000049223771800757927}	{0.00025914379022235997, 0.0000648545730874563}	{0.000026091668460471466, 0.00012602759165668045}	{0.00017872336662037687, 0.0001402803544000396}	{0.0001047296714055412, 0.00015864836679124972}	{0.00011455920621791923, 0.00007654698784790128}	{0.00023361874686475748, 0.0000915861327713524}	{0.00008372605025067377, 0.00009451902272983477}	{0.000083831808685032, 0.00009728371769810064}	{0.0001153641853407285, 0.00005737120724495171}	{0.00007567316858524401, 0.0001244559524183058}	{0.00010460154545027839, 0.0001743730589940474}	{0.000085473779339781, 0.00010230015774075666}	{0.00007501757232953181, 0.00017626424019245537}	{0.000032912746199107854, 0.00011747074288018}
{0.00023215367834673612, 0.00012458640326739665}	{0.00024424123336121346, 0.00008742230704806016}	{0.00011517772507926812, 0.000029152196461247405}	{0.00010949333857798689, 0.00017281348245778917}	{0.00009521092408918594, 0.0000394374392894014}	{0.00008598839001324513, 0.00014897294968627782}	{0.00012377682477996972, 0.0001200362331842622}	{0.00025672301101831147, 0.00013497534610954382}	{0.00013395711358736226, 0.00007117497948383636}	{0.00005889122165585734, 0.00014732676941827432}	{0.00018709004511054277, 0.0000671918391173127}	{0.00018181900791539076, 0.00017788134635938203}	{0.00007609364572409227, 0.00011042071352037645}	{0.00001752923602937981, 0.00016395315364116093}	{0.00021432124206046687, 0.00008339119242760407}	{0.00016274759508187509, 0.00015739548641165998}	{0.00016472573233222666, 0.00016954230862584727}	{0.0002056788841629923, 0.00011678619504478064}	{0.00012751134663725646, 0.00008333690679894231}	{0.00011093779162078335, 0.000032702605920946006}	{0.00011586983746570557, 0.00007524285555782608}	{0.0001312022382393023, 0.00017821323840519555}	{0.00009945544125645641, 0.00014874197425150036}	{0.00004310158742036408, 0.00010844522234827905}	{0.0000762498161243708, 0.0001541869700432574}	{0.00007011315265447337, 0.00008555955634534952}	{0.00008805357623833169, 0.00016187266268934242}	{0.00019075668940620437, 0.000012299678623922253}	{0.00022721594797473732, 0.00006822959731373973}	{0.00017305282166780013, 0.0000576953067541498}	{0.00006974779642092106, 0.00008433135761120607}	{0.00005088126376816138, 0.00005358251512234141}	{0.00012824082689966943, 0.00019894822096595734}	{0.00006574505876725453, 0.000025768820085458975}	{0.00013187062089853313, 0.00011831834813109291}	{0.00006465300375568663, 0.00004922150989915245}	{0.0002589987254013624, 0.0000647345404757733}	{0.000026157286000208553, 0.00012593379450881294}	{0.00017987718306473928, 0.0001406336607118234}	{0.00010504747928163281, 0.00015844225786668128}	{0.00011489276673023143, 0.00007672830481603244}	{0.00023333823516077064, 0.00009189195486981133}	{0.00008482487905900911, 0.00009435806426513451}	{0.00008418922235642712, 0.0000975812115847637}	{0.00011615263319687786, 0.00005737381119989983}	{0.00007606864985340167, 0.00012429249847204605}	{0.00010510258690526612, 0.00017417217240452154}	{0.00008605835849785431, 0.00010229772339107773}	{0.0000760644572127094, 0.00017602623606619293}	{0.00003319012013950186, 0.00011701230328372116}
{0.00023226340744880868, 0.00012472717969103266}	{0.00024408372565970558, 0.00008759403494937306}	{0.00011468330984037962, 0.000030089550073709143}	{0.0001093455999005954, 0.00017247659097191596}	{0.00009556387726117083, 0.00003958882392990248}	{0.00008660951373157193, 0.0001486879170112273}	{0.00012370729281423033, 0.00011997783563149754}	{0.0002567221108562146, 0.00013514677535195104}	{0.0001339816892811423, 0.00007108596525617454}	{0.0000590706349905575, 0.00014732516128031106}	{0.00018782952143813327, 0.00006722900886329075}	{0.00018150526306581825, 0.00017761607219523486}	{0.00007541418541782788, 0.00011014157428557103}	{0.000017629018557028954, 0.00016465219671707757}	{0.00021458995693737697, 0.00008308715317273642}	{0.00016357523230733356, 0.00015863663790837573}	{0.00016503057367201949, 0.0001697413874208809}	{0.00020639074081955878, 0.00011657127195209038}	{0.00012787487844362775, 0.00008366000199305743}	{0.00011147486389846109, 0.000032816785251504546}	{0.00011601698922568595, 0.00007523034741957061}	{0.00013162784406929806, 0.00017817035702084953}	{0.00009954740259286977, 0.0001498928089660709}	{0.00004318524032063438, 0.00010668015679404155}	{0.00007648672532889159, 0.00015411400084239216}	{0.00006960100657635689, 0.00008679631754094422}	{0.00008858905884575517, 0.00016213058686689047}	{0.0001907388119200346, 0.000012245678832866918}	{0.00022676330442285045, 0.00006847086062797303}	{0.0001736809121972048, 0.000057634551062305505}	{0.00006952336274349275, 0.00008429514106597049}	{0.00005114814378592608, 0.000054413613382235434}	{0.00012826283042665425, 0.00019963976251065647}	{0.00006568279082163389, 0.00002622983528763951}	{0.00013205378527713962, 0.0001184965977914195}	{0.00006509387991275625, 0.000049234307732944585}	{0.00025882279558404366, 0.00006464924935728536}	{0.00002623061153208319, 0.00012584921250112746}	{0.00018093181490276458, 0.00014091753292782617}	{0.0001052667822450612, 0.00015824645088668342}	{0.00011516593537778413, 0.00007675602046085192}	{0.00023320353807967389, 0.00009172444396069037}	{0.00008553130476701248, 0.00009420857967624229}	{0.00008451145750263523, 0.00009785262942728164}	{0.00011695066370512651, 0.000057391220961514764}	{0.00007643316799939579, 0.00012419898814491727}	{0.00010557195345380236, 0.00017396277344483254}	{0.00008663278911503454, 0.0001022621163395574}	{0.00007715584774015533, 0.0001756409551491649}	{0.00003359889478146691, 0.00011657645374280833}
{0.000232382558923367, 0.0001248529398412818}	{0.00024389787567783165, 0.00008776362641148083}	{0.00011414269867677081, 0.00003101175751224645}	{0.00010928247503727734, 0.00017220060110148883}	{0.00009590793542808817, 0.000039818269418594724}	{0.00008707291424717677, 0.00014847542240269053}	{0.00012358810966541387, 0.0001199785180399751}	{0.00025671593156908795, 0.00013528969109624284}	{0.00013402093279001284, 0.00007097379691648992}	{0.000059216237998551406, 0.00014729839929548226}	{0.00018870324578540714, 0.00006731141981643721}	{0.00018120232625521958, 0.0001773656976698304}	{0.00007474509350052436, 0.00010978829317590761}	{0.000017785831280827397, 0.00016544114614671127}	{0.00021486956844551046, 0.00008279714705258751}	{0.00016446096181652425, 0.0001597924372150779}	{0.00016543852356712678, 0.0001699733559319976}	{0.000207148023034952, 0.00011638686078521254}	{0.0001282621433404924, 0.00008396646096690317}	{0.00011207528346902619, 0.00003296403073181578}	{0.00011627133692946858, 0.00007525835036875483}	{0.00013204556991927558, 0.00017814179404114985}	{0.00009975259031195701, 0.00015098396918046623}	{0.000043464594030804793, 0.00010492794955666852}	{0.00007675914158618996, 0.00015405082665981369}	{0.0000691800963892462, 0.00008821728828871622}	{0.00008919587752607819, 0.00016240742306068888}	{0.0001909038522666452, 0.000012187468769831482}	{0.000226280093808481, 0.00006859666837155446}	{0.0001741937493359149, 0.0000575222471229493}	{0.00006929354853554956, 0.00008426830357944461}	{0.000051442143451917384, 0.00005524583166349547}	{0.00012821592756000338, 0.00020031399412352835}	{0.00006565719513317008, 0.000026636542876211297}	{0.00013217484184542688, 0.00011866082057534608}	{0.00006553540893064652, 0.0000492511012368341}	{0.0002587053258279874, 0.00006453411135596547}	{0.000026323036208166712, 0.00012573752062172065}	{0.00018185803563903262, 0.00014119876368160345}	{0.00010540358539653265, 0.00015805192657599343}	{0.00011538741377448059, 0.0000766998877853532}	{0.00023302966759642356, 0.00009154560243817807}	{0.00008618409139443103, 0.00009406515927302461}	{0.00008492927825250434, 0.00009815346238665386}	{0.00011778290529420484, 0.00005740569464744124}	{0.0000767526453310114, 0.00012418865601457349}	{0.00010607333988662373, 0.00017393848759659548}	{0.00008717878314593735, 0.00010225967945709162}	{0.00007823864254765158, 0.00017516868971353657}	{0.00003392499029275389, 0.00011614684688809331}
{0.0002324432414041557, 0.00012478838281683357}	{0.00024370143921813642, 0.0000878948741799405}	{0.00011358620587289927, 0.00003198993403438161}	{0.00010918332528796723, 0.00017190403966897737}	{0.00009626009793858121, 0.00004012008367312931}	{0.00008745118034138908, 0.00014829961898246328}	{0.00012361176316574857, 0.00011987370486981565}	{0.00025672256642610337, 0.00013537131417595163}	{0.00013398962359453657, 0.00007094212097940817}	{0.00005941428903111313, 0.000147311940765178}	{0.00018964894936415353, 0.00006752651634692828}	{0.00018090698159244024, 0.00017716950413433188}	{0.0000740450865433762, 0.0001094722881985744}	{0.000017912693353954692, 0.00016616679147611445}	{0.00021514455247957417, 0.00008247147631551832}	{0.00016542734746513007, 0.00016094893233061685}	{0.0001657860899910653, 0.00017021345657954664}	{0.00020786493469063884, 0.00011624010748857097}	{0.00012870538226196628, 0.00008425537358963895}	{0.00011261353439167086, 0.00003308435256446854}	{0.00011651486242038865, 0.00007518296103506304}	{0.00013243078025463445, 0.00017813453974267084}	{0.000100078341731757, 0.0001520889840084822}	{0.000043859975893548577, 0.00010312985841108292}	{0.00007704083915655336, 0.00015396821196013617}	{0.00006884194769866694, 0.00008971673927363917}	{0.00008977771782106667, 0.00016269176531742702}	{0.00019101894369547912, 0.000012151415811352922}	{0.00022590783217046342, 0.00006880371495535535}	{0.0001747586713456053, 0.00005730186351051124}	{0.00006915468787476298, 0.00008418915306420239}	{0.00005180197861607051, 0.00005615719716561736}	{0.00012819676744863556, 0.0002009741881166666}	{0.00006559082781202797, 0.000027036656903299182}	{0.00013228307922223228, 0.00011881794292246808}	{0.00006597277388272284, 0.00004925294876438945}	{0.0002585543887964754, 0.00006439632870132287}	{0.000026413190843852595, 0.00012562986813146842}	{0.00018287092048827023, 0.00014160279422995278}	{0.00010561584984481993, 0.00015789542961127293}	{0.00011557796519818641, 0.00007658525264806279}	{0.0002328499879509839, 0.0000914261144888203}	{0.00008723222674152354, 0.00009406859952455516}	{0.00008532554787700676, 0.00009842455984587465}	{0.0001186853000658023, 0.00005746612339806675}	{0.0000771377663151931, 0.00012417022283021774}	{0.00010666465057860467, 0.00017389425284246003}	{0.00008764568060278006, 0.0001023273685341403}	{0.0000792429679030906, 0.00017476880294649353}	{0.000034202770815049195, 0.00011570976675200091}
{0.0002325018694886659, 0.00012473539442740098}	{0.00024346765984756825, 0.0000880339156109919}	{0.00011294059797348209, 0.000033051195609934554}	{0.00010911585386685034, 0.00017162211632318212}	{0.00009650328183771233, 0.00004039860300779354}	{0.00008770875998892567, 0.00014818145687405703}	{0.00012351557162664932, 0.00011985116780270365}	{0.0002567673171294398, 0.00013548701703725675}	{0.00013398715494201385, 0.00007085832320836772}	{0.000059682328257786156, 0.00014741458946979918}	{0.00019041780193684117, 0.00006782916026137636}	{0.00018060642788848139, 0.0001770052036683758}	{0.00007328330528113126, 0.00010912147637670143}	{0.000017848243665612202, 0.00016582172675944594}	{0.00021537826199547716, 0.00008212116701017858}	{0.00016648027012318716, 0.00016208957100039326}	{0.0001661379314925278, 0.0001705171666728589}	{0.00020859170212424974, 0.00011613825457828619}	{0.00012912690736790853, 0.00008452208484606416}	{0.00011315225824468088, 0.000033194604162900434}	{0.00011666469709301042, 0.00007510771759663413}	{0.0001328235714393188, 0.0001781098734249622}	{0.0001004535542658612, 0.0001531586595100076}	{0.000044395393226138796, 0.00010138118615554326}	{0.00007726164451217966, 0.0001538704373768321}	{0.0000685671699718599, 0.00009103942142053465}	{0.00009032923169364126, 0.00016296667561328272}	{0.0001910743287152086, 0.000012125616540704182}	{0.00022561836962487272, 0.00006902295632091267}	{0.00017532835671255775, 0.000057066089398539284}	{0.00006904477722870416, 0.00008404442488805188}	{0.00005218024078659689, 0.00005705710856180063}	{0.0001282090277504525, 0.00020168268758902316}	{0.00006556035067335055, 0.0000273472153891591}	{0.00013235889896626916, 0.00011895118719681673}	{0.0000664468399666843, 0.00004925338563515503}	{0.0002583977933954895, 0.00006425431676018046}	{0.000026594661225811596, 0.00012552472758734827}	{0.00018400436977557722, 0.0001420598181296512}	{0.00010583597220917736, 0.00015770741316088895}	{0.000115714449504367, 0.0000764521745795951}	{0.0002326369580440622, 0.00009134630384369802}	{0.00008820872548057602, 0.00009399182598857832}	{0.00008577384703298537, 0.00009869677524720971}	{0.00011964927842623399, 0.000057630112456798474}	{0.00007760584730042976, 0.00012413980090972816}	{0.00010717357832753995, 0.00017389122543715383}	{0.00008810234365104838, 0.0001024175257501665}	{0.00008027756251613644, 0.00017435760817149264}	{0.000034533741831828973, 0.00011523973262593594}
{0.0002324912686615802, 0.00012465418461028957}	{0.00024325921515142793, 0.00008823667393966014}	{0.00011235140149872826, 0.00003411291246860159}	{0.00010902319117138717, 0.00017133161167110712}	{0.00009683441224540344, 0.00004075268712513402}	{0.00008783243358104103, 0.00014811660739686268}	{0.00012341580552076257, 0.00011980235684489832}	{0.0002568475812219642, 0.00013564001083915013}	{0.00013397424693272126, 0.00007080351459990222}	{0.00005995171518721945, 0.00014760112915474175}	{0.00019126117488138476, 0.00006829013765209706}	{0.00018029096713899259, 0.00017696051743206701}	{0.00007259636671688927, 0.00010874491114138932}	{0.000017932328947644054, 0.00016556470643008467}	{0.00021558810116529994, 0.00008174567753570348}	{0.00016757847822418943, 0.0001632019055858266}	{0.00016654857415852585, 0.00017087047840919347}	{0.00020931980658383007, 0.00011606384750870573}	{0.00012943031038345962, 0.00008467216823976903}	{0.00011371440910544896, 0.00003328186208078747}	{0.00011680712899508621, 0.00007504379665784885}	{0.00013317187386004475, 0.00017805222757308684}	{0.000100946438518792, 0.00015424667257761264}	{0.00004508838237835282, 0.00009972557327199575}	{0.00007754754108337816, 0.0001537441122200712}	{0.0000683318755670244, 0.00009231072221257768}	{0.00009088494170443571, 0.00016329397139252345}	{0.00019112051932451893, 0.000012096926542173937}	{0.00022520970171669775, 0.00006917883554239185}	{0.00017596888911793705, 0.00005684333223125041}	{0.00006892353200186978, 0.00008398870025713862}	{0.00005255877150082396, 0.000057916683772521235}	{0.00012829970622444252, 0.00020243922786979804}	{0.00006559603505524321, 0.000027650018748928104}	{0.0001324143278852639, 0.00011910832761258022}	{0.00006688306635455899, 0.000049260419179458565}	{0.00025820744129273764, 0.00006414169358719805}	{0.000026822158126894935, 0.00012542015350093592}	{0.00018516039687713074, 0.00014246629376492179}	{0.00010606686706298907, 0.00015750639572833575}	{0.00011589845559357661, 0.00007630876328025394}	{0.00023247417648901422, 0.00009124638996277469}	{0.00008921663690404928, 0.00009388602150337588}	{0.00008632731779594574, 0.00009899634304455646}	{0.00012058324898003789, 0.000057882246213493637}	{0.00007811467239890571, 0.000124094724413833}	{0.00010769789131899063, 0.00017367049196774243}	{0.00008854355520143079, 0.00010250568140688077}	{0.0000812059415700854, 0.00017377707963364336}	{0.00003484977350853341, 0.00011482440732214193}
{0.0002324867967503818, 0.0001245821087795634}	{0.0002430989308619052, 0.00008843565070020577}	{0.00011179235309111361, 0.00003516168960214548}	{0.00010891845235367171, 0.0001710630592312068}	{0.000097170444085667, 0.0000411183443908723}	{0.00008785192242608594, 0.00014808674784355162}	{0.00012336707450507148, 0.00011979583374369004}	{0.00025686081122592777, 0.00013572899496849786}	{0.00013395838100068247, 0.00007075829556985432}	{0.0000601704659822398, 0.00014773371108386062}	{0.00019213857894303748, 0.00006879288052644341}	{0.00017997567759112673, 0.00017674728498737687}	{0.00007192202309292706, 0.00010835114606591967}	{0.000018142097419118254, 0.00016539259997541117}	{0.000215813142067942, 0.00008136484077496903}	{0.00016855690215624895, 0.00016412682800524055}	{0.00016686565002651258, 0.00017117243553973598}	{0.00020997800861291115, 0.00011601226173828404}	{0.00012969963156716187, 0.00008479710493895113}	{0.00011432225988064972, 0.00003334464105619851}	{0.00011691355944335824, 0.00007498241281873534}	{0.00013357243951295255, 0.00017793316961877578}	{0.00010141858740563527, 0.00015520998183707108}	{0.000045970697567413685, 0.00009811957634642088}	{0.00007784637405612799, 0.0001536208709792973}	{0.00006808644714611129, 0.00009349704196356038}	{0.00009147326682217068, 0.00016365084307081072}	{0.00019126802849402983, 0.000012259240518127112}	{0.00022486624467226552, 0.0000693551857081188}	{0.00017659813941974978, 0.000056627427437370267}	{0.00006891998040019554, 0.00008391805768753424}	{0.000052956544392265946, 0.000058810714964219184}	{0.00012840375887087285, 0.00020310782223356477}	{0.0000657113921431382, 0.000028058617575473218}	{0.00013247097227945726, 0.00011928540546680485}	{0.00006735286481868574, 0.000049223238363548964}	{0.0002579932978843458, 0.00006399498791018283}	{0.000027050042365696485, 0.000125312269953828}	{0.00018634425993546193, 0.0001427959109802053}	{0.00010626749829531452, 0.00015730229779467076}	{0.00011601849109477386, 0.00007614675967425219}	{0.0002323172448563601, 0.00009116982368871006}	{0.00009017889211078402, 0.00009376639275448912}	{0.00008687365634520503, 0.00009931890491096228}	{0.00012151266952812283, 0.00005815284150099405}	{0.00007862944986619205, 0.0001240539803211319}	{0.00010830138756749615, 0.00017345724146202368}	{0.00008910433916301083, 0.00010255090935936117}	{0.00008204045948721685, 0.00017316470527750562}	{0.00003490610325864342, 0.00011425658755882906}
{0.00023239808165912454, 0.00012397289871006787}	{0.00024290246893188564, 0.00008863631489598338}	{0.0001112019252131407, 0.00003622444120328125}	{0.0001088162369294468, 0.0001708054434299325}	{0.00009748552969302514, 0.000041431511043600236}	{0.00008774626246206231, 0.00014805751632389412}	{0.00012331987983801371, 0.00011978052440768047}	{0.0002569431756169601, 0.00013581067514761844}	{0.00013394040092605777, 0.0000706741487890366}	{0.00006042517425874063, 0.0001478736416574552}	{0.00019298964553580528, 0.00006918393322920701}	{0.00017961477942211464, 0.00017662075037702815}	{0.00007119559646075339, 0.00010796151961885469}	{0.000018311965181258252, 0.00016517101387987062}	{0.00021600523934757227, 0.00008099022738533378}	{0.0001696715941111896, 0.00016500203335651105}	{0.00016720475024177691, 0.00017144654995319256}	{0.00021068571099144872, 0.0001160257637143266}	{0.00012989942801213897, 0.00008484527345105559}	{0.00011497643913042577, 0.00003340960115092933}	{0.00011688588332935874, 0.00007489135374800871}	{0.00013403698032064929, 0.00017777338133691454}	{0.00010200550027922062, 0.00015638619414363303}	{0.00004697276906868642, 0.00009666829304741627}	{0.00007809389273512352, 0.00015348075233542288}	{0.00006786729129274685, 0.00009468505416862382}	{0.00009208248647289969, 0.0001639590142258298}	{0.00019137501143350706, 0.00001224513367154642}	{0.00022450193104532395, 0.00006955644478136195}	{0.00017715655019286215, 0.0000565221520075527}	{0.00006911098348872516, 0.00008363676911064665}	{0.00005332873791511452, 0.000059635149182665794}	{0.00012858657212137307, 0.00020371834592220175}	{0.00006583192134973236, 0.00002847761226920615}	{0.0001325096275027418, 0.00011948488058659122}	{0.00006778586176497156, 0.00004922715883532666}	{0.0002578955155449505, 0.00006379765008788089}	{0.000027295425250768795, 0.0001252013519998677}	{0.00018740026351645993, 0.00014305511735002155}	{0.00010642688711362155, 0.00015711508226322094}	{0.00011616440858328212, 0.00007598290112580695}	{0.00023218069754396637, 0.00009110468492183019}	{0.00009108903799426814, 0.00009364411427120917}	{0.00008733530344104596, 0.00009966873430754032}	{0.00012244756131181506, 0.00005842917842865283}	{0.000079147726920198, 0.00012404019374278715}	{0.00010879266410936976, 0.00017325947788102578}	{0.00008968310053360666, 0.00010253305747538088}	{0.00008295689573198134, 0.0001723458233463748}	{0.0000350436527146616, 0.00011371682875885366}
{0.00023232341693243226, 0.00012341850420831546}	{0.00024265657383911482, 0.00008884886974613591}	{0.00011056744200960839, 0.00003722317832740469}	{0.00010870067309680537, 0.0001705519420277133}	{0.00009780067825791285, 0.000041734575210191677}	{0.00008769550404288112, 0.00014803215412123128}	{0.0001231430155131019, 0.00011973609844515106}	{0.00025705360721631725, 0.00013584076983732955}	{0.00013392670861563506, 0.00007060685727472393}	{0.00006075930104277135, 0.00014798661171181848}	{0.00019390160016552016, 0.00006955759096904346}	{0.00017933823679593217, 0.00017652115094681759}	{0.00007062532737242223, 0.00010764147912579916}	{0.00001855451703186562, 0.00016495070366477442}	{0.00021621531475937608, 0.0000805762056194046}	{0.00017076500564493685, 0.0001657286358019084}	{0.00016760221763175662, 0.00017167936371575185}	{0.0002113838881550818, 0.00011607521169279847}	{0.0001300350689676725, 0.00008486040751448064}	{0.00011555182829615144, 0.00003347985628783109}	{0.00011690384545885243, 0.0000747970253634202}	{0.00013441429756275427, 0.0001776201761455447}	{0.00010264197094236107, 0.00015736406403170415}	{0.00004811260348947108, 0.00009525609074198792}	{0.00007831373757702297, 0.0001533367904362359}	{0.00006773791847027444, 0.0000958075291742037}	{0.00009272903342361267, 0.00016426578078755026}	{0.00019153324167212125, 0.000012156131593203094}	{0.0002242073203764369, 0.00006970466358269488}	{0.00017775449635389849, 0.00005648765877523475}	{0.00006937572021995299, 0.00008332874522499932}	{0.000053787457926862986, 0.00006053989180884017}	{0.00012887191322354005, 0.00020440194161762323}	{0.00006593953396670579, 0.00002887772987227655}	{0.00013252390959276187, 0.00011972637534571253}	{0.00006825747964269556, 0.000049241118468596124}	{0.0002577856910598833, 0.00006371881383299773}	{0.000027502864845493948, 0.0001250814392249119}	{0.0001883493645426183, 0.00014322909575499793}	{0.00010656812010295936, 0.00015683788286982068}	{0.00011629125472730124, 0.00007581211055992089}	{0.0002320046897328897, 0.00009104651768597507}	{0.00009163024041053251, 0.00009352269101456653}	{0.0000877729101982821, 0.00010004139480263983}	{0.0001234102411880785, 0.000058710457394875093}	{0.00007963822092727181, 0.00012398653708371838}	{0.00010919823628324272, 0.00017324047650104732}	{0.00009022550510625939, 0.00010254956975243137}	{0.0000837420021353839, 0.0001715121101878382}	{0.0000351821086496208, 0.00011325236887175861}
{0.0002321647473305025, 0.00012280556761004347}	{0.00024238697860937564, 0.00008909710171966752}	{0.00010993217122370542, 0.00003826116696571052}	{0.000108590501337094, 0.0001702665599040246}	{0.00009813794031991465, 0.00004201387805883638}	{0.00008784150014974993, 0.00014802056949888052}	{0.00012296813406733348, 0.00011971446621699039}	{0.00025715330960369016, 0.00013589156563310615}	{0.0001339339177526823, 0.00007051635336249305}	{0.00006118614675668152, 0.00014812656937694858}	{0.00019467607992108705, 0.000069894859948646}	{0.0001790248020875307, 0.00017635970026300823}	{0.0000700441641575555, 0.00010723096169734008}	{0.00001879229623626299, 0.00016473331632429724}	{0.0002163952419676976, 0.00008017061689713776}	{0.00017180431047958912, 0.00016638140850537152}	{0.00016803172533541284, 0.00017182408424401156}	{0.0002120814814052385, 0.0001161840448077299}	{0.00013017321129028995, 0.00008495634956517371}	{0.00011607224493853073, 0.000033548719478008595}	{0.00011685772742023549, 0.00007470110651635512}	{0.00013478943118025774, 0.00017744724975957382}	{0.00010327684338131748, 0.0001582994257964937}	{0.00004936613416021621, 0.00009391943532649998}	{0.00007856155899832486, 0.00015315770513830174}	{0.00006760122573523037, 0.00009700626326656858}	{0.00009338245061665936, 0.00016462382384321665}	{0.00019160020905715155, 0.00001217237784048964}	{0.00022392981282924986, 0.00006989412825261674}	{0.00017838241669292188, 0.00005647804962734216}	{0.00006977159128607401, 0.00008297864880843407}	{0.000054288303396967786, 0.00006141468412075708}	{0.00012912454978108577, 0.00020505367112392042}	{0.00006603735810514701, 0.000029322879507235966}	{0.0001325263759217804, 0.00012003990302837035}	{0.00006868014475640216, 0.00004925106087546367}	{0.00025760108897993794, 0.000063673378586143}	{0.000027695450911560692, 0.0001249749530136066}	{0.00018928923434788703, 0.00014339658168005298}	{0.00010674841865674213, 0.0001565508164095538}	{0.00011644923854596396, 0.00007566752422481497}	{0.00023181348022403316, 0.00009098204908047611}	{0.000092259126383323, 0.0000934131483485152}	{0.00008822126190000598, 0.00010042590080750881}	{0.00012435897429601342, 0.00005906515503770879}	{0.00008011075389759735, 0.0001238825598532772}	{0.00010971606750329918, 0.0001732392205173562}	{0.00009078954743768373, 0.00010258462788344733}	{0.00008452210314016896, 0.00017069379402746333}	{0.000035347642632272624, 0.00011277855249387838}
{0.0002318735949511785, 0.00012223350796304673}	{0.00024210172208830928, 0.00008929261274619006}	{0.00010930536824435349, 0.00003936557666138784}	{0.00010844127066829064, 0.00016999872442126013}	{0.00009853852945843312, 0.00004229138162260486}	{0.00008809421216178537, 0.00014806420894728482}	{0.0001228933186603985, 0.00011959787227980295}	{0.0002572136691611544, 0.00013595695838893317}	{0.00013392260220224006, 0.0000703883191911282}	{0.00006161804483617525, 0.00014821770035822245}	{0.0001954522713110619, 0.00007030731077169506}	{0.0001787045630264601, 0.00017638765291768454}	{0.00006944147767380845, 0.00010680236919951899}	{0.0000190723461814691, 0.00016460914156189154}	{0.00021666286338000216, 0.0000796929999225918}	{0.00017277399618980264, 0.0001669126457877159}	{0.00016843861337481267, 0.00017198981933966233}	{0.00021271180084470655, 0.00011629488590051093}	{0.00013026343718132208, 0.00008502149088536649}	{0.00011673795944023093, 0.00003366340370107814}	{0.00011680660756354768, 0.00007462547661107291}	{0.00013526804432507472, 0.00017721031748716288}	{0.00010395423565371151, 0.00015923890747669464}	{0.00005076896554552384, 0.00009266538466571858}	{0.0000787857141528071, 0.00015295839652936774}	{0.0000675790025526319, 0.00009816909933256342}	{0.00009408691195184551, 0.00016506805825537875}	{0.0001915727664924029, 0.000012228804592952131}	{0.00022357049351428402, 0.00007017715278814223}	{0.00017898571126588863, 0.00005652939685571768}	{0.00007022605162348102, 0.00008263558806467248}	{0.00005446512120927111, 0.0000622465173078835}	{0.00012932927087383272, 0.00020557656074815175}	{0.00006605529266685497, 0.000029631569081890418}	{0.0001325000093423316, 0.00012030258376202928}	{0.00006909510230628005, 0.000049269086008903015}	{0.0002574399743739213, 0.00006360797628200114}	{0.0000278491741845242, 0.00012487972482931427}	{0.0001902538999361496, 0.0001435857527360401}	{0.00010682568037083847, 0.00015632700371002317}	{0.00011665556076666669, 0.00007554440243546238}	{0.0002315392610589078, 0.00009094985346643468}	{0.0000928956450594927, 0.000093300177680614}	{0.0000887569799737179, 0.00010076696699760047}	{0.00012530708192030792, 0.00005940432570612285}	{0.00008057196067757147, 0.00012376024125752957}	{0.00011017353051073441, 0.00017320207805469664}	{0.0000913087706325595, 0.0001026557062034552}	{0.00008546103660137798, 0.00016987736782195117}	{0.00003546734912304435, 0.00011237449241624544}
{0.0002314689760972425, 0.00012162873345311084}	{0.00024179687551873104, 0.00008944210226652244}	{0.00010871571356647089, 0.000040470329463790204}	{0.00010824449544240848, 0.00016966376913437288}	{0.00009894644325117632, 0.0000425559228297097}	{0.00008852435702881472, 0.000148199717491361}	{0.00012283505674348397, 0.00011946474399468845}	{0.00025728131241749806, 0.0001360128271379175}	{0.00013389808583923413, 0.00007027344493573737}	{0.00006213572846602574, 0.000148358226126428}	{0.00019622319638044365, 0.0000708414539271984}	{0.00017841001385258937, 0.00017636043644735392}	{0.00006881063234080282, 0.00010632692413321591}	{0.000019386867836766473, 0.0001644076665911888}	{0.00021685907054118053, 0.00007930421754988864}	{0.0001738127508622403, 0.0001674702030001181}	{0.00016883525788417608, 0.000172137204629291}	{0.0002134148011586146, 0.00011642425692971693}	{0.00013029073083843456, 0.00008502193881610733}	{0.00011738413326581349, 0.00003382778601154627}	{0.00011674004778997811, 0.00007452165278760472}	{0.00013574568064166, 0.00017694816292392106}	{0.00010458672298617516, 0.00016010772510519918}	{0.00005226698418051596, 0.0000916040470227408}	{0.00007909613148703761, 0.00015266961578957742}	{0.00006762035614168679, 0.00009923059030971696}	{0.00009475165556230597, 0.00016551035987966763}	{0.00019170005939224985, 0.00001240702995186007}	{0.00022317520035270672, 0.00007049006504928536}	{0.00017961103482730457, 0.00005663569870546164}	{0.00007072105035352937, 0.00008232749207577805}	{0.00005467824256135609, 0.00006293837060489085}	{0.00012956805031372537, 0.0002060149154507751}	{0.00006604070772071016, 0.000030025164206003478}	{0.00013246288681489075, 0.00012057553833642256}	{0.00006949165592668733, 0.000049297392035737545}	{0.00025732311035166276, 0.00006349571554743673}	{0.00002796236867221368, 0.00012477345953821234}	{0.00019129731151843672, 0.00014383840863057464}	{0.00010702019690612402, 0.0001560965511717158}	{0.00011673691766121193, 0.0000754416986274014}	{0.0002312728269691387, 0.00009092180496549654}	{0.00009360507628773277, 0.0000931887719251402}	{0.00008932812354169587, 0.00010108353509079998}	{0.00012633373216742978, 0.00005977653785160092}	{0.00008102627160609167, 0.00012358942906714633}	{0.00011061630806726332, 0.00017317915139655312}	{0.00009177284377892916, 0.00010276874628933877}	{0.00008621053350687631, 0.00016901693569208116}	{0.00003549397762936128, 0.00011195134073078186}
{0.00023110211122641042, 0.00012105084700999274}	{0.00024152859432168968, 0.00008958108809006836}	{0.0001081572487077458, 0.00004157782204774342}	{0.00010798950097075098, 0.00016934908463719141}	{0.00009935425475107859, 0.000042763565522304845}	{0.00008908516952629473, 0.0001483904917427975}	{0.0001227158315569557, 0.0001192825673431685}	{0.0002573353664355928, 0.00013609969850334714}	{0.00013385874971924585, 0.00007016275480400078}	{0.00006266428062392776, 0.0001485005356055796}	{0.0001969084158520285, 0.00007142403040601612}	{0.00017804687358279945, 0.00017623287956953105}	{0.00006822127192651758, 0.00010585943867322393}	{0.000019725838305422487, 0.00016414264457551608}	{0.00021707677624402006, 0.00007889962006502182}	{0.00017484489063707132, 0.00016796993430295688}	{0.00016918463554688228, 0.00017226175270624677}	{0.00021399953541781852, 0.00011659456985306526}	{0.00013035201824148626, 0.00008512508223885303}	{0.0001180284141227716, 0.00003397862884797525}	{0.00011664202700475892, 0.00007444220927212948}	{0.00013632696944460132, 0.000176576256400975}	{0.0001054740692814322, 0.00016112421178614907}	{0.00005389305210230844, 0.00009076696253052205}	{0.00007932612513235766, 0.000152446865921902}	{0.00006764759854407538, 0.00010012873169962087}	{0.00009546108210995222, 0.00016594557240946986}	{0.00019167847648799137, 0.00001260039385433848}	{0.00022290193988696368, 0.00007076071570373253}	{0.00018023687532303125, 0.00005674232524597133}	{0.00007126357890421814, 0.00008199141350878114}	{0.00005500054833404455, 0.00006356262705227459}	{0.00012985689800753985, 0.00020649197001420852}	{0.00006599058256232496, 0.0000304137145702273}	{0.0001324923393151411, 0.00012093270310980626}	{0.00006988877027319849, 0.00004931012337482695}	{0.0002571329775803297, 0.00006341736591883799}	{0.000028070936011357, 0.00012467101691261218}	{0.00019243151802489085, 0.00014408022288341422}	{0.00010730496837519362, 0.00015587151059837405}	{0.00011683326226791366, 0.00007532317681613077}	{0.00023107247529518006, 0.00009086829124392744}	{0.00009433490803481213, 0.00009306030487399943}	{0.00008986200448636037, 0.00010134981474554728}	{0.00012724870150885562, 0.00006018369383307669}	{0.00008145414914706592, 0.00012337379402856905}	{0.00011110973506837797, 0.00017303239156182988}	{0.00009225376405549285, 0.00010286903922405683}	{0.00008678725571597519, 0.00016803886357653092}	{0.00003570080532558373, 0.00011150670573865697}
{0.00023058926778605563, 0.00012050562055475073}	{0.00024118807017385908, 0.00008976837159780465}	{0.00010765616507453908, 0.00004268300924116751}	{0.00010771342903758996, 0.00016901699769004237}	{0.00009978951585868322, 0.00004298693868161734}	{0.00008970560398376674, 0.00014874489270996053}	{0.0001225907374095751, 0.00011908793024313451}	{0.0002574051625275062, 0.0001361651220116779}	{0.0001338389132851039, 0.00007004032390948588}	{0.00006314879173384264, 0.00014860788075092015}	{0.00019752517849879934, 0.00007195492857184948}	{0.00017767935647281777, 0.00017613232379013632}	{0.00006767891493934914, 0.00010534200020565756}	{0.000020103431886511407, 0.00016381092151821722}	{0.00021722782999531012, 0.00007855611239689959}	{0.00017598987100277353, 0.00016846841710994556}	{0.00016956931311111855, 0.00017238871511995716}	{0.00021461142722434972, 0.00011683066082245064}	{0.0001303684608407092, 0.00008518954615405026}	{0.00011870018014859088, 0.000034124170499510595}	{0.0001165485167045818, 0.00007442041073774387}	{0.00013693654491154147, 0.00017623975985918565}	{0.00010636376172168863, 0.0001619895647133217}	{0.000055580676717647034, 0.00009013963117875192}	{0.00007953434960398126, 0.000152180393272882}	{0.00006763004144848672, 0.00010098244724314945}	{0.00009619811833578943, 0.00016634000953856553}	{0.00019184866672841428, 0.000012822642743210851}	{0.00022262767378709543, 0.00007101598665142598}	{0.00018080025705456056, 0.0000568634130856637}	{0.00007182106317675983, 0.00008166904783389682}	{0.00005530686730220501, 0.00006405982717930597}	{0.0001301229111054993, 0.00020694351469966352}	{0.00006596756540599134, 0.00003083791659836845}	{0.00013247256652815134, 0.00012130072598625827}	{0.00007030172261702915, 0.00004934699829032516}	{0.00025692627523089926, 0.0000633747543942053}	{0.000028189841602699746, 0.00012458194691531948}	{0.00019337170446204774, 0.0001442123830266265}	{0.00010758750788135826, 0.00015557644671032885}	{0.00011696164488404705, 0.00007522756648123397}	{0.00023078023836612307, 0.00009083792617449162}	{0.00009501586516635706, 0.00009295409447322719}	{0.00009040236180804364, 0.00010157159142474474}	{0.00012816738589748353, 0.00006072315531232468}	{0.00008190784536622612, 0.00012310667386976597}	{0.00011144450889786905, 0.00017286934494428193}	{0.00009279969810685515, 0.0001029250415951147}	{0.000087350602391847, 0.00016689404793377599}	{0.00003589637809718734, 0.00011107673904132418}
{0.00023010822537646963, 0.00011997268322142983}	{0.00024081900924306324, 0.00008995493916922846}	{0.00010730012906875976, 0.000043766047500416483}	{0.00010739018351540232, 0.0001686840603320465}	{0.00010028199968349547, 0.00004324281753208275}	{0.0000903737448138138, 0.00014916717638305434}	{0.00012256117438434055, 0.00011883609499552884}	{0.00025742483633868783, 0.00013623020413274395}	{0.00013380458599540957, 0.0000699664472866246}	{0.00006359078796882501, 0.0001486956046784092}	{0.00019817266554877217, 0.00007243494656369203}	{0.0001773744804996558, 0.0001760355221727089}	{0.00006714011252924198, 0.00010482952835332218}	{0.000020724589529201447, 0.00016445159285987396}	{0.00021736856071495885, 0.00007824203810677165}	{0.0001771748816897837, 0.0001689269707843962}	{0.00016997293687776366, 0.00017254106945208125}	{0.00021516634081202406, 0.00011711064377975514}	{0.0001303422909163629, 0.0000852764278769262}	{0.00011938456186336507, 0.00003426690184833082}	{0.0001165509374976999, 0.0000743466141533773}	{0.0001375137793909282, 0.0001759341551845784}	{0.00010734298421860599, 0.00016284399958642408}	{0.00005731369783683458, 0.00008971244157617569}	{0.00007985255457729777, 0.00015182195353621815}	{0.00006757997133321969, 0.00010183271774436992}	{0.00009697039705703578, 0.00016660648509141032}	{0.00019213844178008082, 0.000012996870021970566}	{0.00022239039245258724, 0.00007128827494387458}	{0.00018133138437450292, 0.000056912850839943293}	{0.00007242193667393555, 0.00008139105366515101}	{0.000055927541201323565, 0.00006474985010520387}	{0.0001304475388320879, 0.0002073639317040246}	{0.00006597722478881494, 0.00003132023778173835}	{0.0001324638407767663, 0.00012173336709480144}	{0.00007068360624776099, 0.000049432976087980425}	{0.000256801526342922, 0.00006333051632666979}	{0.000028255027663290878, 0.0001244958482830891}	{0.00019419122182984835, 0.00014425535605451422}	{0.0001079086635673957, 0.00015533045234436256}	{0.00011703629631029708, 0.00007514296286653738}	{0.00023051489877863585, 0.00009081912218069836}	{0.00009575926967462324, 0.00009287001666161879}	{0.00009084735881528672, 0.00010175012364523925}	{0.0001290137567882972, 0.00006122362832466569}	{0.00008228888470412673, 0.00012281067485502272}	{0.00011184119335384476, 0.00017270747209027646}	{0.00009333729595997093, 0.00010295841128925409}	{0.000087856691237556, 0.00016575781585154983}	{0.000036137398409461146, 0.00011068374224235735}
{0.0002295062933746994, 0.00011943915068547528}	{0.000240491108291331, 0.00009005928780938902}	{0.00010700613580109019, 0.000044846554355779194}	{0.00010710284069757745, 0.00016840660274990924}	{0.00010072794123531096, 0.00004350498498993888}	{0.00009105273304410375, 0.00014963280865274263}	{0.0001225727039613583, 0.00011854281883349318}	{0.0002574368190531872, 0.00013630303142738307}	{0.00013375423532503296, 0.0000698054149713744}	{0.00006405518901972806, 0.00014878801985528187}	{0.00019876980091894164, 0.00007275505469920512}	{0.00017703672932148893, 0.00017583246286324793}	{0.00006657202577840443, 0.00010430968785711402}	{0.00002123254937555695, 0.00016504627173999793}	{0.00021753863715064187, 0.00007793877036934}	{0.00017840073151319689, 0.00016932417119205865}	{0.0001703539949988013, 0.00017271698574200886}	{0.0002157602038007928, 0.00011746987586037163}	{0.00013041464850747762, 0.00008551287736496436}	{0.00012000722139098625, 0.00003443564989602338}	{0.00011652503654828168, 0.0000742880469521208}	{0.00013810978375496425, 0.00017563798274117335}	{0.00010817211813084211, 0.0001636330561772061}	{0.00005915347965741246, 0.00008948267841016372}	{0.00008022050694020444, 0.0001514439088464262}	{0.00006746415431657463, 0.00010269688472920921}	{0.00009762639774575344, 0.00016671545398562503}	{0.00019246760928028566, 0.00001303674587845071}	{0.00022218507988434842, 0.00007156246042819641}	{0.00018173694522405977, 0.00005690217738696439}	{0.00007304104145688005, 0.00008108484176000664}	{0.000056462395303052874, 0.00006533743469140124}	{0.00013085845167539668, 0.00020768226392546497}	{0.00006595489948692881, 0.00003181838937177948}	{0.00013245421046554758, 0.00012217634633711553}	{0.0000710816227425034, 0.000049508997250669224}	{0.00025663312129404944, 0.00006326626675101276}	{0.000028274041299362985, 0.0001244033832517159}	{0.00019519063205176442, 0.00014439717033506817}	{0.00010823761899021838, 0.00015507116342846705}	{0.00011709630728499716, 0.00007504329290869767}	{0.00023027393597088838, 0.00009079185712504671}	{0.00009644888453617866, 0.00009280318431465021}	{0.00009127642039131665, 0.00010196059688020415}	{0.00012997679618367, 0.00006176360198556402}	{0.00008265422073320075, 0.0001224973212455054}	{0.0001122543483583303, 0.00017259255447501113}	{0.00009392267926554412, 0.00010304515602582358}	{0.00008831644739047479, 0.0001647352661895052}	{0.00003639645130772054, 0.00011029578968249884}
{0.00022893314396226855, 0.000118913508879796}	{0.00024016925660737032, 0.0000901693462920111}	{0.00010667915975368828, 0.000045839231088549486}	{0.00010679942003644198, 0.0001681109624097906}	{0.00010111139944027429, 0.00004375512369827527}	{0.00009175009183584947, 0.0001501707768441315}	{0.0001224485170329538, 0.00011843018359283427}	{0.00025750179513284546, 0.0001363849352832152}	{0.00013369435352755165, 0.00006960495446165233}	{0.00006458108249033651, 0.00014888172553778937}	{0.00019934991435755444, 0.00007299443997233367}	{0.00017680632925949762, 0.00017572402527267397}	{0.00006601880390884888, 0.00010377320273501829}	{0.00002157038585514994, 0.0001655077038433052}	{0.00021771325194998092, 0.00007764736655657258}	{0.0001798196082904235, 0.00016979163271974926}	{0.00017079150042831473, 0.00017293400740470334}	{0.00021642955008329947, 0.00011788334345569194}	{0.0001305124430328046, 0.00008577764957757053}	{0.00012057829989549252, 0.00003459759467224046}	{0.00011648165039008681, 0.00007415009973445491}	{0.0001386794964243389, 0.0001753551088096674}	{0.00010903795651845607, 0.00016436770065405168}	{0.00006095482359016083, 0.00008942927143005266}	{0.00008071308158755306, 0.00015103302124737594}	{0.00006731628025641484, 0.00010359203790501084}	{0.00009830692816561098, 0.00016681113064774555}	{0.00019260292626573582, 0.000012895906679466862}	{0.00022192499416375227, 0.00007185233092149709}	{0.000182106348686042, 0.00005683989405204211}	{0.00007367361446993072, 0.0000807417340436985}	{0.0000569835700729071, 0.00006582967925419899}	{0.00013133039652946443, 0.00020804905041814706}	{0.0000659034586306544, 0.00003225587337312218}	{0.0001324040298112445, 0.000122643615580609}	{0.00007142789218094558, 0.00004960458329603181}	{0.00025646811301212904, 0.00006322568765146895}	{0.00002829086340998421, 0.00012430425285372366}	{0.00019621055458146218, 0.00014460807907526268}	{0.00010860552755499076, 0.0001548529195784937}	{0.0001172117807441112, 0.00007491355313859539}	{0.00023005910435112931, 0.0000907568458686527}	{0.00009713434488957492, 0.0000927968752818343}	{0.00009174320933698192, 0.00010218402776559131}	{0.00013085877876943013, 0.00006226554518785686}	{0.00008302516509847355, 0.000122177737272871}	{0.00011244159514309772, 0.00017253759479657604}	{0.00009440645670604477, 0.00010316932243761568}	{0.0000887944584966839, 0.00016367582234174175}	{0.000036969654388334, 0.00011008526863032736}
{0.0002283128856701159, 0.00011887809348627402}	{0.0002397199458650394, 0.0000903170719584245}	{0.00010642551200258914, 0.00004677918610943934}	{0.00010641872948936447, 0.00016783587715483566}	{0.00010149985788475835, 0.00004406030418148219}	{0.00009251343243706334, 0.00015078456258620803}	{0.0001223025787940385, 0.00011827946038948231}	{0.0002575710250677835, 0.00013648088436329968}	{0.00013361480689327984, 0.00006944338175415982}	{0.00006511599436777938, 0.00014896699383354492}	{0.0001999603082946746, 0.00007331572953354708}	{0.00017657930021725818, 0.00017566513217527388}	{0.00006548373112696969, 0.00010321910029871015}	{0.000022002368356608633, 0.00016605854364978864}	{0.00021785968302031353, 0.00007737956600191417}	{0.00018108231726154004, 0.00017012756640825358}	{0.00017121870553657987, 0.0001730934695689131}	{0.0002170145801372201, 0.00011829019457229296}	{0.00013072639488564494, 0.00008618667635386998}	{0.00012133490575436791, 0.00003459591751487904}	{0.00011650336781950575, 0.00007403806039693004}	{0.00013927865472439075, 0.0001751316158458107}	{0.0001098070688476834, 0.0001648810998276355}	{0.00006282758639380926, 0.00008962943963095216}	{0.00008133320210432525, 0.00015060373061505565}	{0.00006723191344849436, 0.00010452471027207445}	{0.00009892403655868241, 0.0001669944944121355}	{0.00019285401189246052, 0.000013016685269169675}	{0.0002216131110460138, 0.00007215263096223321}	{0.00018253202469161264, 0.00005663598601389588}	{0.0000742816846921705, 0.00008041335565751577}	{0.00005748544586183696, 0.00006627216844074129}	{0.00013164757810762496, 0.00020840953653522757}	{0.00006591229237725045, 0.000032711730559287936}	{0.00013230676343631566, 0.0001230824598353726}	{0.00007176429702094676, 0.00004967568419415532}	{0.0002562651962714594, 0.00006321797940607003}	{0.000028269871559102077, 0.0001242138526272025}	{0.0001972755832930093, 0.00014481138815550652}	{0.00010893461724890857, 0.00015458314815955564}	{0.00011725005629267804, 0.00007478630785487771}	{0.00022979649508215227, 0.00009075853803926958}	{0.00009785709542258984, 0.00009282304881718817}	{0.00009217753041489512, 0.00010239711865904979}	{0.0001316747378112246, 0.00006281261423480228}	{0.00008332645961151619, 0.00012187363872941053}	{0.0001127415618960137, 0.00017252693881101587}	{0.00009486386215670153, 0.00010334350230621328}	{0.00008923779149113628, 0.0001627284787733377}	{0.00003747768696297016, 0.000109824091621519}
{0.0002277091802142055, 0.00011879803515075004}	{0.00023932990082975957, 0.00009045091985970031}	{0.0001062213329634525, 0.00004764759075203843}	{0.00010602695317254449, 0.00016759443129843584}	{0.00010184142329645998, 0.000044400285152630615}	{0.00009335350767236022, 0.00015143914271087292}	{0.0001223245771880977, 0.00011810262776566115}	{0.00025754472389879823, 0.0001365725909410857}	{0.00013354019021484949, 0.00006924444293713606}	{0.00006560471241246617, 0.0001491035871713514}	{0.00020057070223179473, 0.00007363701909476048}	{0.00017639555541172815, 0.00017559283716377208}	{0.00006486447376893524, 0.00010260524014718996}	{0.000022526815059526623, 0.00016653100267384848}	{0.00021801621870330885, 0.00007713909270234574}	{0.0001824122713214504, 0.0001704737710742162}	{0.00017160001302599169, 0.00017319556147172088}	{0.0002175357836110654, 0.00011871830284890929}	{0.00013103220278288483, 0.00008665684617399383}	{0.000122024348334257, 0.00003459957555478981}	{0.00011641412450535615, 0.00007394318929597457}	{0.00014000848500758914, 0.00017484627646334336}	{0.0001106349356016918, 0.00016541059068434115}	{0.00006462230972641303, 0.00009003887408311454}	{0.00008196902034409532, 0.00015014147432101095}	{0.00006717993493208421, 0.00010541854817872924}	{0.00009971158115245939, 0.00016724616193856915}	{0.00019295348474149214, 0.000013246141936012915}	{0.0002212794900440233, 0.00007240401015556337}	{0.00018297364322981396, 0.00005638036044567019}	{0.00007469309667284853, 0.000080154804051287}	{0.00005797880446031335, 0.00006670789496559986}	{0.000131940620528354, 0.0002086402773795752}	{0.00006592959211513313, 0.000033154928211813206}	{0.00013218368097335872, 0.00012347343100471727}	{0.00007213296887657274, 0.00004977631850834665}	{0.0002560874063426474, 0.00006312213321157619}	{0.000028239185265770747, 0.0001241395578808881}	{0.00019820451815299748, 0.0001450388455366268}	{0.00010923942968270474, 0.00015440769315953675}	{0.00011734767315231614, 0.00007465907810277444}	{0.00022951657877934794, 0.00009078786748225695}	{0.00009844675742833605, 0.00009280863528292869}	{0.00009264150772248074, 0.00010266173772765166}	{0.00013248154912167285, 0.00006341663750533647}	{0.0000836844757134674, 0.00012159452543833104}	{0.00011303130138321134, 0.00017249675472679707}	{0.0000953716355898305, 0.00010346068013785549}	{0.00008964066461932338, 0.0001616769320663442}	{0.000038026504134703775, 0.00010955449363881066}
{0.00022697280739542535, 0.00011885480391661712}	{0.00023890576813063934, 0.00009053621803985047}	{0.00010601427905404706, 0.000048361110522025986}	{0.00010561922339149251, 0.00016733979502038543}	{0.00010212674866110321, 0.000044772700385115394}	{0.00009409263685445794, 0.00015209856444596374}	{0.00012232855867567947, 0.00011792803194337596}	{0.0002575036378374526, 0.00013659443577391397}	{0.0001334595607829093, 0.00006904396619874008}	{0.0000660229498764039, 0.00014919038892824353}	{0.00020118109616891488, 0.0000739583086559739}	{0.00017612101915655254, 0.0001755365679586741}	{0.00006427816267485431, 0.00010202534344079563}	{0.000023150907798938245, 0.00016691529459563037}	{0.00021821609211205843, 0.00007687796870899138}	{0.0001837713758302916, 0.0001707942113248582}	{0.00017197615438072054, 0.0001733329124976251}	{0.00021801368608880862, 0.00011918912577469101}	{0.0001313133682183915, 0.00008707138340456613}	{0.00012274739476029678, 0.00003466948895333555}	{0.00011639892094213438, 0.0000738709899264421}	{0.00014074318128695266, 0.00017457318186413294}	{0.00011152915302178716, 0.00016591215123448733}	{0.00006636351309792296, 0.0000906955979932294}	{0.00008284658610998456, 0.00014969543700486213}	{0.00006718172881771415, 0.00010635006823465153}	{0.00010048069652182329, 0.00016754678922007116}	{0.0001930958603345381, 0.000013496798079223693}	{0.00022100404683102898, 0.00007262348452781205}	{0.0001835741019531388, 0.00005617644028756932}	{0.00007500401824308616, 0.00007992865886030717}	{0.00005845229773287974, 0.00006707577238527118}	{0.0001322445005065613, 0.00020880533554957007}	{0.00006595824944568684, 0.00003359127391307328}	{0.00013200759913531489, 0.0001238128294982081}	{0.00007246329825600148, 0.00004989541386562067}	{0.00025595263364444116, 0.00006302097224872176}	{0.00002828466638008901, 0.00012404730336501634}	{0.0001991043629669391, 0.0001452602674725551}	{0.00010951760164996047, 0.00015427993708302945}	{0.00011743971865500366, 0.00007452127285217794}	{0.00022926813382988828, 0.0000908063545588042}	{0.00009897144759672807, 0.00009278333269991575}	{0.00009310573894773713, 0.00010292813885724604}	{0.00013336184449560875, 0.00006409053068250111}	{0.00008410179267822083, 0.00012139284148475737}	{0.0001133227777812462, 0.00017233669153471462}	{0.0000958682888136676, 0.00010355654583223291}	{0.00009001366561230421, 0.00016055832041930458}	{0.00003857783417099279, 0.00010930230741037188}
{0.00022643224223396308, 0.00011887637502143976}	{0.00023853651333713194, 0.00009060275643651073}	{0.00010577755579880155, 0.00004897356516127508}	{0.00010521993686472356, 0.0001670929403851836}	{0.00010235669041686099, 0.000045169891249878485}	{0.00009485983475736007, 0.0001527503119060071}	{0.00012231662255411807, 0.00011776350532184722}	{0.0002575214854462666, 0.00013667654998789221}	{0.00013338636237314157, 0.00006887743079757795}	{0.0000665269826990549, 0.000149308922615905}	{0.000201791490106035, 0.0000742795982171873}	{0.00017596450787676836, 0.0001754403007711389}	{0.00006373228029653093, 0.0001014414586230084}	{0.000023782051890166528, 0.00016722030891182585}	{0.00021834725004204444, 0.0000766701321159166}	{0.00018517904617822666, 0.00017110492127771063}	{0.00017237680410039615, 0.00017353292480605273}	{0.00021849513652714666, 0.00011971194717244615}	{0.00013159303091643646, 0.00008758290843903339}	{0.00012344059973152561, 0.000034815579863380766}	{0.00011638397297634252, 0.00007376066863336723}	{0.00014141369365690257, 0.00017440698895876804}	{0.00011246013339794143, 0.0001663980133540221}	{0.00006798155301742226, 0.0000915833485426835}	{0.00008359136352569478, 0.0001492134473161053}	{0.00006715859936424912, 0.00010723139005979838}	{0.00010123314841103491, 0.00016771155118545694}	{0.00019339429993891848, 0.000013718643420736857}	{0.00022078829942280898, 0.00007281311556437678}	{0.000184219756745619, 0.000056056556387405495}	{0.00007528463396899225, 0.00007968585280316184}	{0.00005925933557537313, 0.00006743756617094275}	{0.0001325156128448358, 0.00020899475276214667}	{0.00006605997236925568, 0.0000340831657669652}	{0.00013183615299545523, 0.00012416908631068834}	{0.00007290623766138754, 0.00004997969164832368}	{0.0002557954647651838, 0.00006291332426994744}	{0.000028263203748169537, 0.00012395844578662695}	{0.0001999852342900771, 0.00014545743663621613}	{0.00010990773472768387, 0.00015403285931478783}	{0.0001174896046879078, 0.00007434056397253235}	{0.00022910197621690202, 0.00009078738782008567}	{0.00009948307455519216, 0.0000927251797687692}	{0.00009358589111142431, 0.0001031925761125223}	{0.00013414583532996442, 0.00006468188145569369}	{0.0000844730416830866, 0.00012119072367465993}	{0.0001135323508468435, 0.0001722183334720525}	{0.00009639947567410241, 0.00010365368894239581}	{0.0000900466613662419, 0.00015947579150721856}	{0.0000390799574778419, 0.00010902348416190679}
{0.00022599639072189704, 0.00011898650978085773}	{0.0002380677576135062, 0.0000907231503317705}	{0.00010554268686828804, 0.000049457756872614514}	{0.00010486278418853696, 0.0001668989160946552}	{0.00010255855560544516, 0.00004561115347300848}	{0.00009560851852891876, 0.00015333197922231411}	{0.00012230801245120801, 0.00011761128668172276}	{0.0002575717138054328, 0.00013680915031747588}	{0.000133311843722828, 0.00006864794902192202}	{0.00006693380481205176, 0.00014937283627191513}	{0.00020188106983029405, 0.00007471852289895612}	{0.0001758327478494324, 0.00017539605604953047}	{0.00006314579537061826, 0.00010085002266681954}	{0.000024368649423328168, 0.00016769550717619109}	{0.00021853691826277614, 0.00007640895264923752}	{0.00018655508806092244, 0.00017135758499943883}	{0.0001728147646371198, 0.0001737805159912046}	{0.0002189605258779189, 0.00012026628584467794}	{0.00013199523381212207, 0.00008819615818015336}	{0.00012408204130444255, 0.00003493942625437544}	{0.00011639178022621234, 0.00007366621414635748}	{0.00014213557975264248, 0.00017425657056016714}	{0.00011348677204507116, 0.00016702349405615967}	{0.00006952385511376522, 0.00009266968244756481}	{0.00008424539356204805, 0.00014884447446253038}	{0.00006713688769489803, 0.0001081793221391423}	{0.00010201429155644582, 0.00016790337234423973}	{0.0001936397263089841, 0.000013750727359397808}	{0.00022063769265114752, 0.00007290844330227839}	{0.0001848301145234094, 0.00005599439609253462}	{0.00007546180187544257, 0.00007945860988936712}	{0.00006001667496911755, 0.00006782678278204377}	{0.00013285210575720582, 0.00020919535083177058}	{0.00006609772061587288, 0.00003449383209865939}	{0.0001316360630807071, 0.00012449247955110743}	{0.00007331995930955109, 0.00005008656700756277}	{0.0002555829501258972, 0.00006280521886116088}	{0.000028281030077283203, 0.00012388530705833618}	{0.00020088435487252137, 0.00014559634359005504}	{0.00011023864857434025, 0.00015380714082403646}	{0.00011760348706128966, 0.00007414930247312139}	{0.000228949224705927, 0.00009077066397610115}	{0.00010003798649660735, 0.00009265877892417881}	{0.00009403875918247472, 0.00010341129565420021}	{0.0001349033921097703, 0.00006528076282947874}	{0.00008483727567166246, 0.00012105511214831307}	{0.00011369792839787165, 0.00017206485660151846}	{0.0000969566289940117, 0.00010376811204404916}	{0.00009027859434594632, 0.00015826193413352366}	{0.000039572731272450214, 0.00010873141021706462}
{0.00022553409797442032, 0.00011914198639376333}	{0.0002376054914280675, 0.00009084172198520894}	{0.0001053317278343132, 0.000049904876088524326}	{0.00010454688807245974, 0.00016664674116628316}	{0.00010277937058910812, 0.000046100589559122044}	{0.00009639473077602429, 0.0001538080789156085}	{0.000122260182808481, 0.00011756341733732442}	{0.0002576153463517558, 0.00013688552046999634}	{0.0001332238917940816, 0.0000684588788727193}	{0.00006743059499872441, 0.00014943598015393247}	{0.00020188500072448813, 0.00007507123587896419}	{0.00017574113672836134, 0.00017540797524471063}	{0.0000625752581483687, 0.00010027817113653739}	{0.000024916929514739274, 0.000168158926991442}	{0.00021869716337790247, 0.00007617294332592492}	{0.00018791793560707436, 0.0001715339939949}	{0.00017324336312142736, 0.0001740469610816963}	{0.00021947997496484688, 0.00012084763255078821}	{0.00013233881173847965, 0.00008876163104937458}	{0.00012464142841274995, 0.00003510264511339382}	{0.00011637383742920304, 0.00007356201155697456}	{0.00014276725411558193, 0.00017410543612201136}	{0.0001143351764499707, 0.0001674541777040399}	{0.00007084105497436413, 0.00009398098104683871}	{0.00008507748303145514, 0.00014832189908512122}	{0.00006715825105112147, 0.00010910649721000855}	{0.00010265242729719724, 0.0001679520909602007}	{0.00019395090152269032, 0.000013768752180999887}	{0.00022047775457103267, 0.00007305765586027126}	{0.00018546978531989089, 0.00005615833417371707}	{0.00007555692004884804, 0.00007926395677999736}	{0.0000606771485464144, 0.00006821808161483871}	{0.00013316209328721477, 0.00020932119115604585}	{0.00006611129444277766, 0.00003494961103083746}	{0.00013138723593482724, 0.00012477032612278463}	{0.00007366810171710842, 0.00005021543381298195}	{0.00025542403368047944, 0.00006266729831078292}	{0.000028220049207774026, 0.00012382522944011948}	{0.00020182812677850388, 0.00014577827316817943}	{0.00011047010873051845, 0.00015360728705952594}	{0.00011770470285098173, 0.00007398908604902226}	{0.0002287292577804117, 0.00009078022520320432}	{0.00010061590209617079, 0.00009263485895714096}	{0.00009447484549566213, 0.00010362464644059669}	{0.00013579700681637516, 0.00006599397010074685}	{0.00008522500910005308, 0.00012095327573072462}	{0.00011389877968023343, 0.00017191359617340748}	{0.0000974807426091795, 0.00010391661737396463}	{0.00009058008937475753, 0.00015726308460649148}	{0.000039981192946067024, 0.00010848039738695105}
{0.00022520248690758085, 0.00011936597430388488}	{0.00023711754840206618, 0.00009094267547273246}	{0.00010510298227948969, 0.0000502423465886361}	{0.00010425638495505161, 0.00016631135266466612}	{0.00010297802258387181, 0.000046585904251327545}	{0.0000972117670326989, 0.00015407858368409263}	{0.00012221223012705244, 0.00011753336330860925}	{0.0002576703416570029, 0.00013698618341278617}	{0.00013313963615998146, 0.00006825000363990579}	{0.00006792798121299996, 0.00014955735625343705}	{0.00020185980485402921, 0.00007548922518619513}	{0.00017572622790879068, 0.00017538791676215268}	{0.00006200263121742011, 0.00009970771146423715}	{0.000025500005709707477, 0.00016859505132886413}	{0.00021892202615616824, 0.00007592042771711252}	{0.00018924297594820666, 0.0001716586375603137}	{0.0001735705665643794, 0.00017425116059192718}	{0.00022003552967507983, 0.00012141653820213012}	{0.00013264997450118147, 0.00008933577219264305}	{0.00012520545080748222, 0.00003528047539176303}	{0.00011629419583701956, 0.00007348282933552733}	{0.00014343148273296037, 0.00017385688870955013}	{0.00011527492918974726, 0.00016783100248763178}	{0.00007202147191912575, 0.00009544758967664346}	{0.00008606204178457124, 0.00014789196515230276}	{0.00006722671917188159, 0.00010992790987000923}	{0.00010329371680378227, 0.00016801419922948195}	{0.0001941156451850277, 0.000013707803839645296}	{0.00022019617415348499, 0.00007318701470749658}	{0.00018612049453051177, 0.000056381401261273416}	{0.00007563817793657099, 0.0000790516444202193}	{0.00006134698233046371, 0.00006860578692244512}	{0.00013358376101953756, 0.0002094112189760031}	{0.00006610516853891173, 0.00003536295480458708}	{0.00013114913806322952, 0.00012505620579862973}	{0.00007407122859488844, 0.00005032321080563325}	{0.0002552695153371485, 0.00006255321959048715}	{0.000028169204396939946, 0.00012375023098956566}	{0.00020287407204042996, 0.00014602662829581395}	{0.0001106692257499826, 0.0001534405313513622}	{0.00011782591697178875, 0.00007379973086377104}	{0.00022857114083115685, 0.00009075944118201229}	{0.00010118199263310059, 0.00009265341638170683}	{0.00009494203308743768, 0.00010388630856996736}	{0.00013655909911895292, 0.00006660957204382146}	{0.00008565533794359339, 0.00012090402222223133}	{0.00011413219016737855, 0.0001718052603003379}	{0.00009791262153627917, 0.00010406453063501215}	{0.00009080245884837126, 0.00015628143699829213}	{0.000040348380627674724, 0.0001082846072741622}
{0.0002247959831829092, 0.00011962508565661057}	{0.00023671037255847436, 0.00009098903489457484}	{0.0001048205866471829, 0.00005052036725700933}	{0.0001040174022743567, 0.00016604778534152128}	{0.00010319728499582782, 0.00004709550748952876}	{0.00009812880469401947, 0.00015421087921278716}	{0.000122173127408469, 0.0001175645463489042}	{0.0002577107109922196, 0.00013705196178524253}	{0.0001330626891533491, 0.00006801073356050715}	{0.00006840165743609291, 0.000149623564987206}	{0.00020181775650095384, 0.00007598586135937048}	{0.00017565146042289122, 0.00017536724579684583}	{0.00006142982469308135, 0.00009913451726234674}	{0.000026129911015427776, 0.00016906069411805878}	{0.00021916044236498786, 0.00007565173136741228}	{0.0001904978151771126, 0.00017171202222288475}	{0.0001738835016411729, 0.00017435568039575613}	{0.00022070897527533113, 0.00012198311310649914}	{0.0001329777902084598, 0.00008989235101314912}	{0.0001259915141627513, 0.00003524538741597028}	{0.00011619954424920616, 0.0000735073553510042}	{0.00014416943754618167, 0.00017358079069960107}	{0.00011632483750493534, 0.00016809645719419864}	{0.00007299987136606505, 0.00009709127123841543}	{0.00008698402044810094, 0.00014756305575092465}	{0.0000672776308435707, 0.00011088016023890042}	{0.00010398432835967368, 0.00016816642190614595}	{0.0001942248449426853, 0.00001371474390189116}	{0.00021984049748076056, 0.00007335888217545362}	{0.00018670469611510097, 0.000056666286663520405}	{0.00007564254356549264, 0.00007885807620065449}	{0.00006178317429353337, 0.00006876908326042985}	{0.00013392212750349772, 0.00020951771546346174}	{0.00006606348824282901, 0.00003574356548913119}	{0.00013088195497906293, 0.00012522585165002562}	{0.00007455794815892951, 0.00005038372621963083}	{0.0002550895421294211, 0.00006247162578328964}	{0.000028176667736465685, 0.00012365317927498544}	{0.00020380115156006982, 0.00014626000506413802}	{0.00011091906129982076, 0.00015322240002285423}	{0.00011797027014157824, 0.00007361467285104812}	{0.0002284134090014472, 0.00009075768672131367}	{0.00010173013237925856, 0.00009272147438802564}	{0.0000954603135445926, 0.00010417684535446433}	{0.00013732930508220535, 0.00006729897422034698}	{0.00008609655568913523, 0.00012084566887546451}	{0.00011445740190389297, 0.000171692306762218}	{0.0000983247623983488, 0.00010421852997917757}	{0.00009102383647373144, 0.00015523364505248325}	{0.000040725415890764834, 0.00010810486700093744}
{0.00022448295567530343, 0.00011994266209912062}	{0.00023615331718511605, 0.00009111643366900331}	{0.00010449980283130181, 0.000050754177765710554}	{0.0001038030011120865, 0.00016567990051589456}	{0.00010338289201634209, 0.00004754378593436698}	{0.00009907496690539431, 0.00015428826479334994}	{0.00012203455026590437, 0.00011764932176073703}	{0.0002577449249143102, 0.00013714152442154755}	{0.00013299520177125951, 0.0000677922002168345}	{0.00006885618798585352, 0.00014965248141862497}	{0.00020174140742537547, 0.00007655957639728199}	{0.000175335936296538, 0.0001754024773599379}	{0.00006165673747508359, 0.00009942167144227871}	{0.000026731398900481764, 0.0001694222357743661}	{0.00021937754021932686, 0.0000753916677160694}	{0.00019175422752507442, 0.0001717070522407405}	{0.00017429639361654385, 0.0001744073328911001}	{0.00022135444769473176, 0.00012247341746044613}	{0.00013328886219136452, 0.00009045653927902382}	{0.00012678205723734703, 0.000035155554145705564}	{0.0001161072582011207, 0.00007354555370223726}	{0.00014487009509563204, 0.00017331195593211395}	{0.00011736906361400592, 0.0001683675997485328}	{0.00007372793348092303, 0.00009886365477401758}	{0.00008794541352332607, 0.00014727982437298076}	{0.00006725193324671002, 0.00011183479306701645}	{0.00010470779902770377, 0.00016838332580114274}	{0.00019427242553152126, 0.000013871112270952505}	{0.00021948388290919934, 0.00007357501209953642}	{0.00018734560319809879, 0.00005694206018141275}	{0.0000756714372401476, 0.0000787003030038056}	{0.00006234842824587795, 0.0000689566742350113}	{0.00013416301726677684, 0.00020962025863433296}	{0.0000660418593671388, 0.00003615633550332382}	{0.0001305944542076709, 0.00012535124921920265}	{0.00007485334543205065, 0.00005043035805195836}	{0.00025490302083890776, 0.0000623835421150213}	{0.000028101376482898114, 0.00012359940042595458}	{0.00020450053233964346, 0.00014651408765120998}	{0.00011119679145800488, 0.00015299346754085166}	{0.00011801041397193043, 0.00007346252691633701}	{0.00022822225550414826, 0.00009076800457611605}	{0.00010209894817564977, 0.00009294005696679433}	{0.00009592001533453836, 0.0001044659964316892}	{0.0001380083788987154, 0.00006790289265369384}	{0.00008654952246073719, 0.00012073019217647874}	{0.00011476684595168287, 0.00017162993525906103}	{0.00009871967535021137, 0.00010434508868767194}	{0.00009134347664858534, 0.00015421957990141688}	{0.00004087532220506614, 0.00010766896788008223}
{0.00022411373220323995, 0.00012031021769850602}	{0.00023560388689260675, 0.00009124452688308036}	{0.0001042196422028306, 0.000051066483571120194}	{0.00010363689165442965, 0.0001653037687308975}	{0.0001036409929409879, 0.000047994831354962046}	{0.0000999148187138875, 0.00015430889074116022}	{0.00012212586994780848, 0.00011749074643801002}	{0.0002577888301018603, 0.00013724410305214976}	{0.00013293947875953684, 0.00006757724665021239}	{0.00006933240537215039, 0.00014966048352368577}	{0.0002016489338367812, 0.00007718355783023073}	{0.00017502255982066123, 0.00017539227338701278}	{0.00006182031470656886, 0.00009959308011438513}	{0.00002740591297001231, 0.00016981803761698163}	{0.00022048599163137204, 0.00007427018076611031}	{0.00019293902244594575, 0.00017165261816749622}	{0.0001747624896123892, 0.000174465264503503}	{0.0002220208632368047, 0.0001229267895104606}	{0.00013358073945607987, 0.00009099307559367992}	{0.00012760208552827935, 0.00003511428195314126}	{0.00011609169904759486, 0.0000737077934535464}	{0.00014558372130303417, 0.00017298632814999573}	{0.00011846157400867692, 0.00016875461429715136}	{0.00007426371286262123, 0.00010079812626705557}	{0.00008894488612625184, 0.00014702640332100298}	{0.0000671770070519478, 0.00011286580086748116}	{0.00010542702068318709, 0.000168580708032175}	{0.00019442578146388614, 0.000014093185753383085}	{0.00021913557876042218, 0.00007378222517581378}	{0.0001880042499414789, 0.00005731721022714437}	{0.00007561877416994478, 0.0000785686495484203}	{0.00006298240779600511, 0.00006914969778682252}	{0.0001342612501245716, 0.00020966670388494215}	{0.00006598100726169804, 0.000036526455703768715}	{0.00013033165337464006, 0.00012543437958644084}	{0.00007518357733106733, 0.00005047332966961659}	{0.0002547085983056244, 0.00006231837017395583}	{0.000028008710543122333, 0.00012353939781245844}	{0.00020510701703513052, 0.00014673285308927284}	{0.00011145892564181453, 0.00015271754524444497}	{0.00011807780218094386, 0.00007333235421153079}	{0.00022800562465664153, 0.00009076573703367766}	{0.00010243387406819497, 0.00009309140881462193}	{0.0000964063900968112, 0.00010477830076327597}	{0.0001388024250664107, 0.00006852741073290872}	{0.00008693090667655108, 0.00012061147284964232}	{0.00011519313721015279, 0.00017147275829497378}	{0.00009917630672124751, 0.00010445489197541032}	{0.00009163968463081097, 0.00015329253467913403}	{0.000041009886484886826, 0.00010728237554669226}
{0.00022380037620352462, 0.00012074767279404225}	{0.0002351168794227449, 0.0000913617779141638}	{0.00010394148659808076, 0.00005139992250691118}	{0.00010355736464829613, 0.00016493211283586713}	{0.00010385771098291958, 0.00004839356722622989}	{0.0001006442877255116, 0.00015427196669609642}	{0.00012220951123950312, 0.00011739650344455998}	{0.000257851218431222, 0.00013735482937597687}	{0.00013292710672756052, 0.00006730695190324287}	{0.00006980881872822231, 0.00014968256412216954}	{0.00020153588759469571, 0.00007785023311017779}	{0.00017468301747505997, 0.00017541312350876026}	{0.00006195418722573346, 0.00009975538296684242}	{0.000028077807106467203, 0.00017021458920194463}	{0.0002212592850453732, 0.00007320590407428484}	{0.00019421979085953284, 0.00017155008360256736}	{0.0001751850773408637, 0.00017457712966481855}	{0.00022271086976914222, 0.0001233548385229816}	{0.0001338742348655767, 0.00009152065179864211}	{0.0001282456526606341, 0.00003525354982126732}	{0.00011604452968868183, 0.0000738582112159397}	{0.0001462151037849889, 0.00017256110767788509}	{0.0001195893773739381, 0.00016908658272357733}	{0.00007451084616182965, 0.00010277963909085759}	{0.00008981369509782255, 0.00014677945604843565}	{0.00006709348887929653, 0.00011399142901019153}	{0.00010622358606294683, 0.0001687799300677444}	{0.00019450494648469248, 0.00001426815171513862}	{0.00021883539543889548, 0.00007391147548499383}	{0.00018858425863798876, 0.00005763119411915963}	{0.00007541431959750336, 0.00007847350252043709}	{0.00006368702774719593, 0.00006934341856682183}	{0.00013455834730533953, 0.00020966519586959397}	{0.00006589207679496877, 0.00003684099966111088}	{0.00013007525241452632, 0.0001255302555849215}	{0.0000756056846741426, 0.000050499587462395914}	{0.0002545235061061297, 0.00006225220038917768}	{0.000027957105952194792, 0.00012347301399903154}	{0.0002057910942155578, 0.00014693694020716933}	{0.0001117872580991277, 0.00015247277590633879}	{0.0001181928350413647, 0.00007316570109742864}	{0.0002277989782863686, 0.00009073288760619972}	{0.00010276440619989335, 0.00009314879537143345}	{0.0000968471980499013, 0.00010508371526805866}	{0.00013960676089299967, 0.00006918605300273787}	{0.00008743603882901002, 0.00012042175120771152}	{0.0001156011350859774, 0.00017127961847932752}	{0.00009965733881569037, 0.00010455338473086571}	{0.00009182964983821668, 0.00015240126699072682}	{0.00004118056751165888, 0.00010692319772436784}
[truncated: 2,021 more rows]
[truncated: 55 more columns]

## Sheet: Promastigote form of Leishmania Braziliensis
{0.00009517170807749048, 0.0000863314399959548}	{0.0001277725268762866, 0.00013997619121001057}	{0.00015611768143498938, 0.000013932736168011307}	{0.0001573911203106259, 0.00007207362807282621}	{0.0000880090667615257, 0.00008283652864704376}	{0.00015666406807033216, 0.000018609194443432436}	{0.00010878425857184438, 0.00004888957362850479}	{0.0000955040563629886, 0.000023989387442770883}	{0.00027843437101930175, 0.00004811871721936259}	{0.00006253830709764907, 0.00002057800895760065}	{0.00003442625562901089, 0.00006895846119594573}	{0.00010666410646842427, 0.000054282652745335085}	{0.00011288476886644256, 0.000030091421993543564}	{0.00019093111885477312, 0.00020563645352752904}	{0.00013045468806917142, 0.000013901090351795213}	{0.00015628562172633763, 0.00020185213722329035}	{0.00027530966891644676, 0.00009707824633128783}	{0.0002248073064428594, 0.00004940574419762498}	{0.00009219452192445752, 0.000055486229581353023}	{0.00016363302121394656, 0.00002094427092197052}	{0.00014698267979726049, 0.0000330680355279401}	{0.0002525584176539976, 0.00009464104015749416}	{0.000045321425264290195, 0.00018083266999369474}	{0.00017205024008207115, 9.339119590125419*^-6}	{0.00010573561077484985, 0.00008044333071709096}	{0.00015028808173388994, 0.000021215866882528274}	{4.415901542020108*^-6, 0.000037375069522504385}	{0.00021346931039045933, 0.00014021252641552667}	{0.0000818556186806247, 0.0001252026198145476}	{0.00011364768526072507, 0.00012554133244658465}	{0.0002551821185121702, 0.00010810244415252725}	{0.000057129862481065606, 0.00010813033246190522}	{0.00018820979658530886, 0.000040674870982176746}	{0.00026101251571297756, 0.00018133812933291855}	{0.000053864727099095665, 0.00016781479875738412}	{0.00012095059364608209, 0.0001702585743184077}	{0.00021512263932071875, 0.00020131352549296314}	{0.00022089584724228016, 0.00019703513802351723}	{0.00023192775182629527, 9.850699112846757*^-6}	{0.00003160449117743282, 0.00003170396254794749}	{0.00011855249222741253, 0.00018527506245482489}	{0.0002358585274875824, 0.00017258301506344257}	{0.00005578934379518413, 0.00005483733322635458}	{0.0000439845326774033, 0.00010128794190436086}	{0.00011025744583751689, 0.00008739151216770644}	{0.00014772108030220699, 0.00018656879544126228}	{0.0002417172029209704, 0.00006158865872514117}	{0.000045241736829754555, 0.00020118275327131235}	{0.00013208038739143655, 0.00004268607215627106}	{0.0001461490918144539, 0.00007700896111359873}
[truncated: 2,571 more rows]
[truncated: 85 more columns]

[truncated: 2 more sheets: Trypomastigote form of Trypanosoma Brucei, Epimastigote form of Trypanosoma Cruzi]
